# Supplementary material for: {4,4′,6,6′-Tetra­bromo-2,2′-[(2,2-dimethyl­propane-1,3-di­yl)bis­(nitrilo­methanylyl­idene)]diphenolato}copper(II)
Source: Acta Crystallogr Sect E Struct Rep Online. 2012 Mar 10;68(Pt 4):m392. doi: 10.1107/S1600536812009397 (PMC3343805; doi:10.1107/S1600536812009397)
Supplement: Supplementary file 2 [file e-68-0m392-Isup2.hkl]

# 
# h,k,l, Fc-squared, Fo-squared, sigma(Fo-squared) and status flag 
# 
data_I
_shelx_title ' 3CUBRIR in Pbcn' 
_shelx_refln_list_code          4 
_shelx_F_calc_maximum      370.30 
_exptl_crystal_F_000      1316.00 
_reflns_d_resolution_high  0.7582 
 
loop_ 
 _symmetry_equiv_pos_as_xyz 
 'x, y, z' 
 'x+1/2, -y+1/2, -z' 
 '-x, y, -z+1/2' 
 '-x+1/2, -y+1/2, z+1/2' 
 '-x, -y, -z' 
 '-x-1/2, y-1/2, z' 
 'x, -y, z-1/2' 
 'x-1/2, y-1/2, -z-1/2' 
 
_cell_length_a    16.3594 
_cell_length_b    15.5106 
_cell_length_c     8.4686 
_cell_angle_alpha  90.000 
_cell_angle_beta   90.000 
_cell_angle_gamma  90.000 
 
_shelx_F_squared_multiplier     1.000 
 
loop_ 
 _refln_index_h 
 _refln_index_k 
 _refln_index_l 
 _refln_F_squared_calc 
 _refln_F_squared_meas 
 _refln_F_squared_sigma 
 _refln_observed_status 
   2   0   0     1175.26     1031.77     63.69 o 
   4   0   0    31496.69    29225.71   1480.14 o 
   6   0   0     8712.18     7782.82    420.35 o 
   8   0   0     3134.73     2702.97    183.42 o 
  10   0   0    13844.42    13116.05    493.93 o 
  12   0   0    23609.12    24508.88   1287.80 o 
  14   0   0      877.26      774.46    141.39 o 
  16   0   0       40.07      291.70    133.75 o 
  18   0   0     4109.73     3831.54    324.81 o 
  20   0   0     1403.90     1829.15    248.39 o 
   1   1   0     6682.01     6598.20    337.55 o 
   3   1   0    20386.62    19281.27    983.36 o 
   5   1   0    69815.15    64666.64   2305.34 o 
   7   1   0    20800.15    21077.48    768.75 o 
   9   1   0    12068.95    12213.56    463.41 o 
  11   1   0       72.78      135.02     55.84 o 
  13   1   0     8912.97     8373.19    276.25 o 
  15   1   0     9629.92     9649.33    838.79 o 
  17   1   0     1047.82     1042.85    293.61 o 
  19   1   0      266.55      115.28    108.98 o 
  21   1   0        4.71     -115.74    115.74 o 
   0   2   0    27973.17    27128.25    973.21 o 
   2   2   0    21196.64    21332.49    664.44 o 
   4   2   0      232.47      155.77     25.17 o 
   6   2   0    56023.86    56347.11   2849.46 o 
   8   2   0    30727.82    29448.62   1511.98 o 
  10   2   0    36685.17    33872.84   1233.06 o 
  12   2   0      673.53      490.78     74.27 o 
  14   2   0       50.17       57.32     74.76 o 
  16   2   0      573.11      460.83    102.68 o 
  18   2   0       54.52       47.55     99.36 o 
  20   2   0     1675.98     1964.56    182.39 o 
   1   3   0     3133.41     3322.29     83.79 o 
   3   3   0    17247.93    16602.54    504.28 o 
   5   3   0    19801.77    19893.97    722.81 o 
   7   3   0     4090.82     3881.22    235.65 o 
   9   3   0      482.11      498.05     86.62 o 
  11   3   0      175.01      270.97     63.49 o 
  13   3   0     7502.38     7149.75    440.73 o 
  15   3   0     2868.67     3137.48    190.50 o 
  17   3   0      637.34      549.74    111.53 o 
  19   3   0      201.32      351.68    122.94 o 
  21   3   0       10.73       25.92    124.95 o 
   0   4   0   137119.36   126467.94   4489.10 o 
   2   4   0        9.10       -3.17     13.64 o 
   4   4   0     6072.79     6428.36    205.98 o 
   6   4   0    47250.21    46600.64   1755.15 o 
   8   4   0     2277.86     2282.62    170.69 o 
  10   4   0     1784.25     1686.49    157.95 o 
  12   4   0    23785.54    23386.68   1236.84 o 
  14   4   0      750.75      647.80     95.54 o 
  16   4   0      201.44      219.22     94.76 o 
  18   4   0     1989.10     1820.07    166.45 o 
  20   4   0      348.41      422.94    228.01 o 
   1   5   0      184.18      135.21     20.32 o 
   3   5   0     2618.01     2542.82     83.29 o 
   5   5   0    45729.61    49562.94   2514.45 o 
   7   5   0    18115.42    17832.98    684.95 o 
   9   5   0     1385.23     1490.18     84.28 o 
  11   5   0     3687.32     3972.93    272.59 o 
  13   5   0     2141.63     2221.48    211.45 o 
  15   5   0       12.65      -17.21     95.53 o 
  17   5   0     1166.21     1187.11    136.76 o 
  19   5   0      179.67      233.01    115.68 o 
   0   6   0    34607.91    35936.00   1827.88 o 
   2   6   0    11381.49    11175.91    350.26 o 
   4   6   0    54490.19    53871.18   2026.51 o 
   6   6   0     1655.55     1715.79    145.21 o 
   8   6   0     8957.94     8599.32    486.59 o 
  10   6   0     7584.17     7649.07    449.65 o 
  12   6   0      130.72      146.49    100.63 o 
  14   6   0      899.76      819.04    150.31 o 
  16   6   0     1752.97     1363.10    137.09 o 
  18   6   0       96.74      195.87    108.27 o 
  20   6   0      197.78      132.53    128.33 o 
   1   7   0     2249.21     1924.71     86.52 o 
   3   7   0     4627.47     3886.92    139.17 o 
   5   7   0       63.22       78.50     40.12 o 
   7   7   0      102.59       16.56     72.61 o 
   9   7   0    11994.26    12703.45    698.03 o 
  11   7   0     2474.78     2616.35    226.73 o 
  13   7   0      375.79      471.30    132.47 o 
  15   7   0      340.73      185.97    133.75 o 
  17   7   0       57.68       56.12    142.66 o 
  19   7   0      672.47      527.70    133.73 o 
   0   8   0     8689.08     8759.81    481.49 o 
   2   8   0     9483.20    10014.51    324.58 o 
   4   8   0     5866.18     6078.80    254.82 o 
   6   8   0    48589.37    47350.38   2418.92 o 
   8   8   0      861.68      950.24    128.65 o 
  10   8   0     5420.05     5546.06    354.11 o 
  12   8   0     5805.07     6067.03    391.05 o 
  14   8   0      191.33      248.39    136.29 o 
  16   8   0      163.30      168.14    150.31 o 
  18   8   0      702.23      698.82    131.85 o 
   1   9   0    26064.07    26035.37    802.14 o 
   3   9   0     5572.36     5649.83    197.66 o 
   5   9   0       44.37       41.67     42.14 o 
   7   9   0      865.14      783.38    114.64 o 
   9   9   0     1616.27     1775.66    182.15 o 
  11   9   0     5602.94     5780.43    382.14 o 
  13   9   0      645.01      468.75    137.57 o 
  15   9   0      768.21      369.40    151.58 o 
  17   9   0      830.14     1002.47    211.45 o 
  19   9   0     1143.20     1179.40    175.15 o 
   0  10   0    31589.26    30976.83   1191.32 o 
   2  10   0     9247.50     8868.98    297.70 o 
   4  10   0    27437.42    26753.46   1032.26 o 
   6  10   0      446.33      508.21     88.53 o 
   8  10   0      265.37      371.94    117.19 o 
  10  10   0      239.70      266.22    119.74 o 
  12  10   0      918.57      746.44    156.68 o 
  14  10   0     2513.74     2604.89    258.58 o 
  16  10   0     2463.46     2350.13    263.67 o 
  18  10   0      110.23      147.76    177.06 o 
   1  11   0     8482.47     8293.18    253.66 o 
   3  11   0     4153.36     4041.78    160.23 o 
   5  11   0     8865.70     8797.85    367.27 o 
   7  11   0      272.93      206.35    107.00 o 
   9  11   0    15129.63    15224.27    840.70 o 
  11  11   0      281.43      296.79    132.47 o 
  13  11   0      172.01      104.45    140.12 o 
  15  11   0        8.10      150.31    156.68 o 
  17  11   0       55.20      444.55    179.60 o 
   0  12   0     1039.15     1026.59    105.14 o 
   2  12   0      225.83      296.13     53.77 o 
   4  12   0      188.05      195.84     67.64 o 
   6  12   0    20383.71    20355.92    802.08 o 
   8  12   0      312.01      384.68    122.28 o 
  10  12   0     5039.89     5260.73    370.67 o 
  12  12   0     2551.84     2262.24    239.47 o 
  14  12   0      622.03      703.13    183.42 o 
  16  12   0       90.66      231.83    166.87 o 
   1  13   0    10164.74     9763.87    298.47 o 
   3  13   0     6935.74     6917.69    226.49 o 
   5  13   0      122.31      103.90     67.94 o 
   7  13   0       66.02       28.02    107.00 o 
   9  13   0        0.84      -91.71    108.27 o 
  11  13   0     2722.03     2594.70    263.67 o 
  13  13   0      107.10       21.65    138.84 o 
  15  13   0      720.86     1041.96    211.45 o 
   0  14   0     8803.25     9049.72    400.26 o 
   2  14   0      151.53      223.50     61.54 o 
   4  14   0     2744.52     2701.82    146.91 o 
   6  14   0     1364.13     1416.45    178.33 o 
   8  14   0        2.94      -52.23    112.09 o 
  10  14   0       75.87      166.87    146.49 o 
  12  14   0      426.91      456.01    163.04 o 
  14  14   0      418.58      528.62    191.07 o 
   1  15   0      314.16      197.51     65.04 o 
   3  15   0     1597.02     1546.62    102.77 o 
   5  15   0     1779.66     1695.20    158.97 o 
   7  15   0      414.11      508.45    190.43 o 
   9  15   0     1840.77     2178.17    244.57 o 
  11  15   0        5.74      -43.31    145.21 o 
  13  15   0       78.78      -29.30    151.58 o 
   0  16   0     3438.22     3279.72    349.65 o 
   2  16   0      603.41      518.31     79.51 o 
   4  16   0      230.08      190.38    141.39 o 
   6  16   0     2489.95     2494.07    256.03 o 
   8  16   0       61.47      -62.42    138.84 o 
  10  16   0      303.97      448.37    175.78 o 
  12  16   0      468.60      385.96    183.42 o 
   1  17   0      840.46      883.88     92.40 o 
   3  17   0     1363.78     1349.09    123.09 o 
   5  17   0      550.36      509.51    154.13 o 
   7  17   0      348.89      506.97    169.41 o 
   9  17   0     1664.21     1853.36    243.29 o 
  11  17   0      422.72      467.48    189.79 o 
   0  18   0     1229.10     1228.69    146.53 o 
   2  18   0      207.57      225.85     93.60 o 
   4  18   0        3.02      -87.89    145.21 o 
   6  18   0     1118.81      791.02    193.62 o 
   8  18   0        1.34      477.67    184.70 o 
  10  18   0      208.39      406.34    178.33 o 
   1  19   0     1932.98     1835.96    168.87 o 
   3  19   0     1430.99     1469.95    221.64 o 
   5  19   0      721.69      506.97    188.52 o 
   7  19   0      303.03      401.24    188.52 o 
   0  20   0      476.19      456.01    184.70 o 
   2  20   0       16.87       45.44    114.39 o 
   4  20   0     1382.63     1301.81    221.64 o 
   1   1   1     4361.35     4668.44     70.65 o 
   2   1   1      903.69      935.65     18.75 o 
   3   1   1    99466.07    92558.66   1528.45 o 
   4   1   1    10567.66    10401.00    175.54 o 
   5   1   1      905.29      939.71     40.67 o 
   6   1   1        1.81       -3.83     12.04 o 
   7   1   1     3402.20     3034.58     87.25 o 
   8   1   1     5529.01     5450.52    124.81 o 
   9   1   1     9110.01     8958.82    198.38 o 
  10   1   1     4005.83     4038.75    100.55 o 
  11   1   1     1874.31     1919.35     72.64 o 
  12   1   1      176.98      150.62     32.25 o 
  13   1   1       96.69       90.21     33.22 o 
  14   1   1      183.09      113.51     53.10 o 
  15   1   1     3833.94     3544.04    143.72 o 
  16   1   1        2.73      -26.73     54.63 o 
  17   1   1        3.58       35.67     61.04 o 
  18   1   1        8.83      -57.07     67.90 o 
  19   1   1      163.40      303.41     82.91 o 
  20   1   1        3.74      -18.94     81.04 o 
  21   1   1      113.70       75.70     89.82 o 
   0   2   1     3677.02     3399.18     84.99 o 
   1   2   1    12027.23    12559.39    209.23 o 
   2   2   1     8081.97     8489.65    174.07 o 
   3   2   1      474.64      489.82     20.77 o 
   4   2   1      379.35      352.94     13.40 o 
   5   2   1       39.71       29.74     13.52 o 
   6   2   1      446.95      428.29     19.52 o 
   7   2   1     1446.68     1387.85     49.52 o 
   8   2   1     6391.41     6210.50    203.70 o 
   9   2   1     2844.22     3060.03    122.01 o 
  10   2   1     3770.55     3784.68    122.78 o 
  11   2   1      763.24      669.38     44.93 o 
  12   2   1      249.86      159.62     35.15 o 
  13   2   1      377.74      410.10     42.53 o 
  14   2   1      902.86      862.58     67.07 o 
  15   2   1      158.47      182.55     59.78 o 
  16   2   1        1.07      -19.43     59.12 o 
  17   2   1      250.26      194.74     69.70 o 
  18   2   1      706.29      674.07     85.66 o 
  19   2   1      136.16      -11.53     75.06 o 
  20   2   1      296.11      323.88     88.91 o 
  21   2   1       19.53      -21.12     97.84 o 
   1   3   1     2617.13     2785.91     57.79 o 
   2   3   1    45271.31    45324.64    787.66 o 
   3   3   1    12002.18    12264.81    230.53 o 
   4   3   1      872.91      919.88     39.59 o 
   5   3   1    51884.54    51441.44   1169.19 o 
   6   3   1     1224.78     1193.84     38.60 o 
   7   3   1    14939.11    14315.27    381.20 o 
   8   3   1      492.16      476.84     41.56 o 
   9   3   1    29705.39    29234.40    772.81 o 
  10   3   1      208.56      236.00     39.40 o 
  11   3   1      174.61      206.92     48.72 o 
  12   3   1      854.87      864.09     63.23 o 
  13   3   1     2784.46     2524.35     86.37 o 
  14   3   1      541.02      530.84     56.14 o 
  15   3   1      118.19      177.08     59.64 o 
  16   3   1     1583.58     1469.49    115.70 o 
  17   3   1      582.54      559.94     79.08 o 
  18   3   1      136.35       50.24     90.00 o 
  19   3   1        4.03       80.34     78.89 o 
  20   3   1      124.40      146.09     87.38 o 
  21   3   1      109.23      173.55     93.22 o 
   0   4   1    50228.22    50465.22   1873.27 o 
   1   4   1     1926.94     2119.86     56.60 o 
   2   4   1     1170.82     1078.35     36.48 o 
   3   4   1    13379.52    14050.79    267.61 o 
   4   4   1    11927.79    12275.39    265.37 o 
   5   4   1        2.57       -2.12     16.27 o 
   6   4   1     1177.83     1275.60     51.11 o 
   7   4   1     4939.29     5101.34    168.61 o 
   8   4   1     1479.42     1258.92     61.15 o 
   9   4   1     1987.63     1954.53    189.16 o 
  10   4   1     8640.94     8964.32    295.82 o 
  11   4   1     2304.46     2143.53     88.93 o 
  12   4   1      161.25      166.14     50.19 o 
  13   4   1      521.26      477.94     53.30 o 
  14   4   1     2908.62     2707.36    103.44 o 
  15   4   1      506.81      371.18     97.44 o 
  16   4   1       45.15       -7.22     60.31 o 
  17   4   1      274.96      496.64     77.41 o 
  18   4   1     1279.30     1381.31    134.95 o 
  19   4   1      147.70      127.28     79.10 o 
  20   4   1      339.25      572.40    125.21 o 
  21   4   1      141.07       66.19     90.73 o 
   1   5   1    43676.73    44869.12    700.43 o 
   2   5   1     1047.14     1154.22     36.50 o 
   3   5   1    73911.55    73333.11   1351.71 o 
   4   5   1     6563.72     6305.73    178.60 o 
   5   5   1    17355.88    17004.97    523.91 o 
   6   5   1      388.72      338.14     35.85 o 
   7   5   1       23.19        7.08     19.62 o 
   8   5   1    14499.69    14722.84    397.32 o 
   9   5   1     2485.67     2471.32     85.38 o 
  10   5   1      801.09      897.36    200.62 o 
  11   5   1     2195.10     2266.08    142.00 o 
  12   5   1     5278.43     5248.19    241.31 o 
  13   5   1       39.57       49.24     96.18 o 
  14   5   1      439.43      496.94     75.57 o 
  15   5   1     7443.21     7406.04    269.38 o 
  16   5   1       18.34       68.76     90.27 o 
  17   5   1        8.65      -44.03     69.33 o 
  18   5   1      417.72      185.73     74.75 o 
  19   5   1      470.88      455.05     88.84 o 
  20   5   1        0.43      109.23     86.88 o 
   0   6   1     9895.08     9783.36    265.36 o 
   1   6   1     2710.30     2592.42     60.26 o 
   2   6   1     6360.11     6127.75    133.81 o 
   3   6   1    20687.37    21146.70    468.92 o 
   4   6   1       98.03       70.76     20.75 o 
   5   6   1     2111.25     2341.84     94.51 o 
   6   6   1     1579.48     1433.00     79.26 o 
   7   6   1     2009.86     1941.72     73.83 o 
   8   6   1    13651.88    13860.14    376.90 o 
   9   6   1     1737.04     1837.00    127.78 o 
  10   6   1    18597.72    18493.03    585.10 o 
  11   6   1      736.41      670.70     65.31 o 
  12   6   1       29.06       51.86     45.27 o 
  13   6   1      319.26      298.86    133.75 o 
  14   6   1      634.14      573.68     80.85 o 
  15   6   1        0.35      -53.56     65.95 o 
  16   6   1       10.81       95.23     65.97 o 
  17   6   1      583.06      606.04     81.24 o 
  18   6   1      490.52      548.29     87.38 o 
  19   6   1       65.01      -78.10     78.10 o 
  20   6   1      826.39      905.50    106.71 o 
   1   7   1      585.20      524.31     54.21 o 
   2   7   1    14704.78    15047.04    332.82 o 
   3   7   1     2456.92     2414.97     73.48 o 
   4   7   1     2885.01     3231.85    101.67 o 
   5   7   1    42870.30    42948.58   1036.94 o 
   6   7   1      576.94      531.79     52.09 o 
   7   7   1    12194.11    11767.88    376.99 o 
   8   7   1      194.25      202.10     30.34 o 
   9   7   1    13262.24    13624.82    373.65 o 
  10   7   1     1307.28     1375.06     62.85 o 
  11   7   1      784.51      811.04     63.04 o 
  12   7   1     2892.46     2834.12    316.54 o 
  13   7   1     6113.26     5551.04    347.74 o 
  14   7   1     1363.63     1374.41    128.23 o 
  15   7   1      179.31      156.20     85.46 o 
  16   7   1      206.91      278.70    121.53 o 
  17   7   1      244.83      277.97     76.35 o 
  18   7   1      305.95      366.59     84.48 o 
  19   7   1        3.17      -29.40     79.88 o 
  20   7   1       54.63       89.04     86.26 o 
   0   8   1    40352.35    40467.68   1229.46 o 
   1   8   1      439.90      467.90     34.17 o 
   2   8   1     1603.89     1351.52     57.89 o 
   3   8   1     6601.16     6674.06    178.59 o 
   4   8   1     2823.75     2783.28     83.83 o 
   5   8   1      451.17      537.87     37.72 o 
   6   8   1     1094.82     1092.02     69.34 o 
   7   8   1     2912.04     2986.15    134.11 o 
   8   8   1      826.09      858.12     65.54 o 
   9   8   1      465.49      480.54     41.52 o 
  10   8   1     5816.60     5957.37    180.18 o 
  11   8   1     2108.69     2174.83    148.13 o 
  12   8   1     4122.17     3799.04    201.05 o 
  13   8   1       62.38      205.16     94.26 o 
  14   8   1      264.10      192.66     96.17 o 
  15   8   1        0.22       80.89     95.47 o 
  16   8   1       32.72      -41.33     88.40 o 
  17   8   1       81.58       78.75     83.78 o 
  18   8   1      629.26      486.21     88.29 o 
  19   8   1       80.31      230.06     84.03 o 
   1   9   1     3044.22     3156.14     92.04 o 
   2   9   1      155.38      147.13     30.29 o 
   3   9   1    32491.64    32465.53    780.34 o 
   4   9   1     2647.92     2647.90    103.49 o 
   5   9   1     1401.90     1411.27     61.72 o 
   6   9   1       79.77       80.21     31.84 o 
   7   9   1       18.03       84.74     76.43 o 
   8   9   1     4183.46     3970.50    192.52 o 
   9   9   1     5185.63     5082.33    185.29 o 
  10   9   1      103.09      126.10    107.63 o 
  11   9   1       35.46      -20.46     71.45 o 
  12   9   1       56.49      234.71     83.24 o 
  13   9   1      312.88      564.29    105.34 o 
  14   9   1       79.51       51.27    106.36 o 
  15   9   1     3280.02     3348.17    230.55 o 
  16   9   1       25.44      -93.07    100.43 o 
  17   9   1       76.81      217.43    105.59 o 
  18   9   1        7.49      109.64    191.70 o 
  19   9   1       73.42      189.93     86.25 o 
   0  10   1      771.74      647.48     61.95 o 
   1  10   1      608.35      550.50     41.90 o 
   2  10   1    11399.50    11140.49    259.30 o 
   3  10   1        3.04       13.36     29.86 o 
   4  10   1     1467.86     1411.25     60.18 o 
   5  10   1      202.53      218.18     37.23 o 
   6  10   1     1295.98     1336.38     78.10 o 
   7  10   1       18.59      -13.21     58.45 o 
   8  10   1     3194.57     3115.51    173.30 o 
   9  10   1      198.52      238.03     77.81 o 
  10  10   1     2304.62     2402.73    191.07 o 
  11  10   1      300.56      243.04     81.59 o 
  12  10   1      148.54       91.91     89.05 o 
  13  10   1       75.05      -66.91     83.78 o 
  14  10   1     1138.40     1060.61    181.51 o 
  15  10   1       20.02      210.54    104.45 o 
  16  10   1      162.51      319.10    162.41 o 
  17  10   1       66.60      147.34     93.97 o 
  18  10   1       19.39      -91.06     91.06 o 
   1  11   1    17503.08    17419.56    392.93 o 
   2  11   1     4516.96     4571.13    148.04 o 
   3  11   1     2552.37     2564.97     81.84 o 
   4  11   1      917.02      767.33     63.04 o 
   5  11   1     2913.91     2801.07    100.70 o 
   6  11   1        9.94       40.36     35.05 o 
   7  11   1     3890.71     3890.97    173.15 o 
   8  11   1     1336.15     1065.76     96.35 o 
   9  11   1     1517.62     1296.88    128.02 o 
  10  11   1      591.50      687.90    102.23 o 
  11  11   1     1337.29     1513.13    134.65 o 
  12  11   1      204.98      179.53     90.44 o 
  13  11   1     2711.88     2619.66    359.84 o 
  14  11   1      367.98      515.86    193.62 o 
  15  11   1        5.59      -45.90     98.48 o 
  16  11   1       85.94      -16.20    125.47 o 
  17  11   1      298.93      267.75    126.55 o 
  18  11   1       11.05        8.87    108.70 o 
   0  12   1    16302.64    16365.86    529.49 o 
   1  12   1     6120.16     5920.37    171.97 o 
   2  12   1      382.54      343.84     42.73 o 
   3  12   1      165.82      154.67     37.59 o 
   4  12   1      421.83      452.19     46.64 o 
   5  12   1      197.04      263.64     45.87 o 
   6  12   1     9013.92     9185.16    252.60 o 
   7  12   1      198.24      123.86     69.75 o 
   8  12   1      134.32      137.83     73.50 o 
   9  12   1        4.24      -38.87     84.21 o 
  10  12   1        5.57      -31.28     74.40 o 
  11  12   1      112.33      175.88     83.80 o 
  12  12   1     2938.31     2758.00    186.53 o 
  13  12   1      195.32      263.93    114.64 o 
  14  12   1      311.03      306.95    111.23 o 
  15  12   1       88.36      176.84    205.08 o 
  16  12   1      180.67      330.94    126.01 o 
  17  12   1        2.76     -115.12    115.12 o 
   1  13   1     2728.62     2629.00     88.97 o 
   2  13   1      378.63      279.25     66.43 o 
   3  13   1     7997.27     8169.54    191.80 o 
   4  13   1      188.43      170.88     45.04 o 
   5  13   1        9.60       29.21     44.83 o 
   6  13   1       95.65       56.25     54.06 o 
   7  13   1       16.64       85.30     72.05 o 
   8  13   1       23.10       26.22     71.75 o 
   9  13   1     7657.19     8124.21    310.99 o 
  10  13   1        8.99      112.41    139.48 o 
  11  13   1      515.96      423.68    182.79 o 
  12  13   1       11.75      -46.68    185.34 o 
  13  13   1       76.17      175.73    108.04 o 
  14  13   1      377.93      325.81    117.70 o 
  15  13   1     1070.82     1227.93    159.15 o 
  16  13   1      100.28      -12.54    114.77 o 
   0  14   1     1075.08     1064.42     83.97 o 
   1  14   1     1159.89     1215.35     63.84 o 
   2  14   1     3940.05     4124.02    140.73 o 
   3  14   1       62.50       89.11     54.69 o 
   4  14   1     6355.62     6469.93    177.25 o 
   5  14   1      175.75      148.01     59.67 o 
   6  14   1       67.05       77.04     75.31 o 
   7  14   1     1317.39     1273.15    111.05 o 
   8  14   1     1214.84     1179.70    113.13 o 
   9  14   1        3.56       82.86     89.11 o 
  10  14   1      219.67      221.03     96.83 o 
  11  14   1      312.23      269.30    186.61 o 
  12  14   1        2.43       21.90    101.16 o 
  13  14   1       15.78       83.00    114.01 o 
  14  14   1     2049.50     2143.19    207.63 o 
  15  14   1       33.72      -80.29    116.18 o 
   1  15   1     6292.94     6446.10    156.61 o 
   2  15   1       30.82        8.52     48.98 o 
   3  15   1     1724.37     1574.42     80.33 o 
   4  15   1     1211.04     1168.73     81.06 o 
   5  15   1      217.01      244.25     82.21 o 
   6  15   1       27.68      -51.55     90.83 o 
   7  15   1     2612.33     2257.63    303.16 o 
   8  15   1     1719.21     1384.72    141.38 o 
   9  15   1      154.88      235.41    192.34 o 
  10  15   1      243.73      288.37    104.91 o 
  11  15   1     1026.20     1071.25    137.80 o 
  12  15   1      218.27      150.94    110.33 o 
  13  15   1      335.95      449.13    123.82 o 
  14  15   1       22.74       21.31    159.22 o 
   0  16   1      713.75      738.50     84.69 o 
   1  16   1     1404.13     1223.44     68.47 o 
   2  16   1      224.78      187.72     50.72 o 
   3  16   1       52.65      -48.27     57.28 o 
   4  16   1      694.40      871.82     89.98 o 
   5  16   1      522.36      566.78     99.32 o 
   6  16   1     8595.08     9295.42    421.62 o 
   7  16   1        0.14      -91.20     91.20 o 
   8  16   1        5.62       39.52    119.74 o 
   9  16   1       48.98      142.96    105.69 o 
  10  16   1      116.52      133.56    110.69 o 
  11  16   1        1.08      -59.81    113.10 o 
  12  16   1     1154.50     1221.08    150.53 o 
  13  16   1      490.94      539.26    135.07 o 
   1  17   1      308.79      404.25     62.15 o 
   2  17   1     1562.85     1592.36     83.96 o 
   3  17   1     2774.91     2592.50    124.89 o 
   4  17   1        3.03      -69.56     85.43 o 
   5  17   1       18.57      -57.67     98.06 o 
   6  17   1       75.30      145.71    104.47 o 
   7  17   1      121.17       64.95    140.12 o 
   8  17   1       14.21        1.91    104.47 o 
   9  17   1     3528.25     3140.11    231.19 o 
  10  17   1       49.99     -119.74    119.74 o 
  11  17   1      644.61      591.14    141.38 o 
   0  18   1     1890.28     1975.34    140.39 o 
   1  18   1      197.05      150.61     63.19 o 
   2  18   1     1801.93     1794.30    107.27 o 
   3  18   1        7.42      -80.36     80.36 o 
   4  18   1     3490.30     3642.94    230.73 o 
   5  18   1      107.06       22.26    134.38 o 
   6  18   1       39.47       20.44    107.98 o 
   7  18   1      254.12       95.68    111.68 o 
   8  18   1     1252.98      967.32    220.36 o 
   9  18   1       21.03       12.94    113.78 o 
  10  18   1      416.69      412.36    136.47 o 
   1  19   1      940.22      959.09     96.97 o 
   2  19   1        2.91       42.90     88.39 o 
   3  19   1       50.37      -64.56     89.43 o 
   4  19   1      348.53      278.72    129.93 o 
   5  19   1      365.13      533.26    127.75 o 
   6  19   1       51.17      184.46    118.38 o 
   7  19   1      903.03      867.95    148.58 o 
   0  20   1     1330.26     1292.71    158.50 o 
   1  20   1      381.18      423.56     90.36 o 
   2  20   1       91.35       24.19    131.80 o 
   3  20   1       19.23       86.62    140.75 o 
   4  20   1       37.74     -116.92    116.92 o 
   0   0   2    53190.76    48915.77   1450.38 o 
   1   0   2    14896.01    15035.34    276.97 o 
   2   0   2    44142.57    43843.61    810.15 o 
   3   0   2     8453.97     8549.35    175.35 o 
   4   0   2     9539.18     9099.15    202.91 o 
   5   0   2    15374.29    14910.76    327.75 o 
   6   0   2    15115.65    13934.95    332.85 o 
   7   0   2    74378.07    73416.46   1916.29 o 
   8   0   2     1037.91      947.84     48.65 o 
   9   0   2     4171.70     4069.32    128.88 o 
  10   0   2     4161.71     4188.69    152.60 o 
  11   0   2    18727.49    18180.33    493.15 o 
  12   0   2    10173.69    10058.00    254.76 o 
  13   0   2     1373.96     1375.28     69.57 o 
  14   0   2      157.77      160.93     66.53 o 
  15   0   2      238.77      293.33    180.83 o 
  16   0   2       87.23        0.17    170.49 o 
  17   0   2      679.91      847.55    119.54 o 
  18   0   2     2355.11     2256.83    178.00 o 
  19   0   2      636.60      705.44    135.07 o 
  20   0   2      137.88      313.28    126.53 o 
  21   0   2      151.94       36.08    129.31 o 
   1   1   2     1478.48     1660.14     38.35 o 
   2   1   2   106321.36   105390.87   1521.59 o 
   3   1   2    19987.13    19526.63    287.30 o 
   4   1   2     7084.03     7347.60    112.26 o 
   5   1   2    24289.74    23158.10    369.70 o 
   6   1   2     4618.04     4506.75     82.93 o 
   7   1   2      231.61      154.95     15.52 o 
   8   1   2    10501.45    10016.95    195.08 o 
   9   1   2      691.54      740.30     29.63 o 
  10   1   2       26.37       65.88     18.29 o 
  11   1   2     1507.31     1403.06     48.30 o 
  12   1   2     4609.57     4570.57    105.72 o 
  13   1   2     6091.24     5925.45    176.59 o 
  14   1   2      239.49      238.87     49.30 o 
  15   1   2     2320.52     2416.35     98.22 o 
  16   1   2      551.07      584.14     67.76 o 
  17   1   2        9.29      -55.15     75.75 o 
  18   1   2      719.51      698.41     88.83 o 
  19   1   2       23.61       68.27     79.26 o 
  20   1   2       72.40       15.10     99.89 o 
  21   1   2      190.81      148.98     97.11 o 
   0   2   2     7462.64     8296.07    186.10 o 
   1   2   2    48470.42    48660.29    681.17 o 
   2   2   2    52423.10    52743.07    762.76 o 
   3   2   2     6883.04     6952.48    110.30 o 
   4   2   2     6915.59     6972.84    111.28 o 
   5   2   2    10658.52    10189.21    175.79 o 
   6   2   2     3832.64     3957.30     83.49 o 
   7   2   2      793.28      795.16     42.04 o 
   8   2   2    15458.37    14488.79    277.83 o 
   9   2   2     1252.17     1302.52     60.88 o 
  10   2   2    14249.09    13900.22    290.39 o 
  11   2   2      241.62      254.72     34.94 o 
  12   2   2      637.56      580.74     40.70 o 
  13   2   2     9376.91     9446.98    231.07 o 
  14   2   2      888.05      743.92     57.03 o 
  15   2   2       25.08       62.40     55.45 o 
  16   2   2      848.54      885.48     77.13 o 
  17   2   2     2509.05     2516.69    154.10 o 
  18   2   2      264.45      323.75     79.01 o 
  19   2   2        0.24       -7.77     77.89 o 
  20   2   2      331.66      430.58     94.16 o 
  21   2   2      352.62      415.23     99.07 o 
   1   3   2     6930.64     7265.06    106.44 o 
   2   3   2     9202.47     9780.65    152.88 o 
   3   3   2    23632.29    24459.35    389.78 o 
   4   3   2     3079.70     3114.21     83.76 o 
   5   3   2     6501.15     6137.67    109.60 o 
   6   3   2     6832.87     7202.97    142.23 o 
   7   3   2     1839.41     1703.44     46.26 o 
   8   3   2     6385.58     6327.44    160.31 o 
   9   3   2     1601.15     1474.75     49.68 o 
  10   3   2      124.36      117.46     32.61 o 
  11   3   2     1365.53     1299.88    118.40 o 
  12   3   2     1578.56     1493.03     71.85 o 
  13   3   2     2116.02     2107.25    124.15 o 
  14   3   2      417.27      479.15     52.50 o 
  15   3   2     3776.43     3577.82    213.00 o 
  16   3   2      457.08      362.96     82.04 o 
  17   3   2        0.53       -2.14     62.79 o 
  18   3   2      497.22      531.41     87.66 o 
  19   3   2       91.91       56.61     89.70 o 
  20   3   2        0.18      -18.19     89.35 o 
   0   4   2    74188.22    72423.98   1421.34 o 
   1   4   2     1342.30     1360.24     34.12 o 
   2   4   2     1792.44     1722.95     34.24 o 
   3   4   2     5575.19     6006.66    107.90 o 
   4   4   2       49.89       25.58     14.36 o 
   5   4   2    21412.55    22588.74    499.64 o 
   6   4   2    22538.62    22887.10    553.42 o 
   7   4   2    18533.85    19265.91    479.57 o 
   8   4   2     3200.42     3181.42    189.37 o 
   9   4   2     1412.10     1376.13     67.39 o 
  10   4   2     1704.47     1613.18     60.00 o 
  11   4   2     6697.79     6442.21    183.35 o 
  12   4   2     4269.26     3986.79    128.48 o 
  13   4   2      685.87      698.32     54.16 o 
  14   4   2      443.49      462.65     67.50 o 
  15   4   2      162.99      204.76     60.10 o 
  16   4   2       57.89      108.83     61.08 o 
  17   4   2      140.66       91.08     66.74 o 
  18   4   2     1665.85     1539.69    102.56 o 
  19   4   2      345.83      302.41     89.20 o 
  20   4   2       89.66      129.03     89.91 o 
   1   5   2     2236.61     2249.07     44.42 o 
   2   5   2       61.18       59.43     12.49 o 
   3   5   2     1227.87     1195.33     39.19 o 
   4   5   2     1992.12     2098.33     73.79 o 
   5   5   2     7859.22     7768.89    181.54 o 
   6   5   2      176.44      199.34     29.23 o 
   7   5   2    10779.64    10653.65    269.81 o 
   8   5   2       71.62       40.86     21.54 o 
   9   5   2     1439.21     1348.13     58.20 o 
  10   5   2      355.81      397.06     41.10 o 
  11   5   2     1419.04     1392.75     69.09 o 
  12   5   2      896.37      867.85    113.37 o 
  13   5   2      240.96      250.70     59.93 o 
  14   5   2     1053.97      969.03     85.17 o 
  15   5   2      667.51      649.45     80.15 o 
  16   5   2      113.85       89.02     61.64 o 
  17   5   2      354.40      234.73     71.63 o 
  18   5   2        0.46      -26.10     69.44 o 
  19   5   2      273.88      282.94     85.85 o 
  20   5   2        1.94       84.77    113.81 o 
   0   6   2    11136.25    12808.66    433.80 o 
   1   6   2    14507.45    15090.85    257.85 o 
   2   6   2    12641.57    12779.52    289.18 o 
   3   6   2     1675.20     1869.08     58.37 o 
   4   6   2     9084.12     8833.01    190.95 o 
   5   6   2     5395.53     5371.32    146.68 o 
   6   6   2      554.50      627.30     40.95 o 
   7   6   2     6036.32     6074.81    166.08 o 
   8   6   2     5806.02     5901.68    214.15 o 
   9   6   2      327.97      304.61     29.16 o 
  10   6   2     4462.68     4083.59    220.51 o 
  11   6   2     6310.21     6052.24    319.06 o 
  12   6   2     1212.51     1100.41     82.30 o 
  13   6   2       88.64       81.52     68.76 o 
  14   6   2     1544.46     1465.59    125.76 o 
  15   6   2       53.94       76.90     67.53 o 
  16   6   2      613.72      775.81    118.24 o 
  17   6   2      104.50      117.34     69.69 o 
  18   6   2        2.71       31.87     75.59 o 
  19   6   2       33.79      -50.93     81.41 o 
  20   6   2      160.94      176.20     88.78 o 
   1   7   2     1511.06     1363.29     53.84 o 
   2   7   2    14778.82    15369.29    347.17 o 
   3   7   2     9044.95     9500.35    223.07 o 
   4   7   2      531.38      544.69     32.53 o 
   5   7   2        2.73       42.44     27.67 o 
   6   7   2     1354.77     1563.84     90.27 o 
   7   7   2     2008.01     2003.14    108.37 o 
   8   7   2      126.53      155.33     34.39 o 
   9   7   2     7437.66     7308.16    198.31 o 
  10   7   2       58.43       15.60     25.41 o 
  11   7   2        1.65       35.47     35.14 o 
  12   7   2      134.42      139.01     75.92 o 
  13   7   2      145.77      208.69     63.80 o 
  14   7   2      407.03      451.87    128.88 o 
  15   7   2      328.43      228.06     71.71 o 
  16   7   2      168.69      181.97     77.14 o 
  17   7   2      344.05      303.87     93.03 o 
  18   7   2       18.30       36.18    108.29 o 
  19   7   2      109.06      224.70     88.61 o 
   0   8   2     4952.86     4899.67    198.29 o 
   1   8   2    22632.53    22671.80    461.97 o 
   2   8   2      258.63      299.58     33.03 o 
   3   8   2     2188.97     1894.14     67.42 o 
   4   8   2     1089.14     1011.09     49.09 o 
   5   8   2     6260.70     5997.93    168.29 o 
   6   8   2    25181.72    25506.44    621.52 o 
   7   8   2      373.89      381.05     39.86 o 
   8   8   2       67.33       46.26     32.73 o 
   9   8   2     1199.45     1146.17     59.04 o 
  10   8   2       14.98      -12.19     46.22 o 
  11   8   2       25.93       66.37     36.21 o 
  12   8   2     2477.19     2448.90    141.24 o 
  13   8   2     2048.46     1882.71    130.58 o 
  14   8   2      531.48      470.62     76.67 o 
  15   8   2      234.90      211.81     75.03 o 
  16   8   2        3.19      -74.78     74.78 o 
  17   8   2     1459.71     1620.56    130.75 o 
  18   8   2      266.91      315.20    100.41 o 
  19   8   2       20.02      -24.64     81.33 o 
   1   9   2     4526.11     4610.49    121.26 o 
   2   9   2     1663.28     1525.13     66.63 o 
   3   9   2       15.54      -29.81     29.81 o 
   4   9   2     4356.94     4023.64    160.74 o 
   5   9   2     1664.55     1521.75     69.34 o 
   6   9   2     3801.19     3999.77    122.97 o 
   7   9   2     4118.20     3960.73    154.99 o 
   8   9   2     6604.46     6607.51    186.08 o 
   9   9   2      842.95      893.81     70.36 o 
  10   9   2     1438.43     1574.56    110.31 o 
  11   9   2     1066.30     1289.51    108.23 o 
  12   9   2     1095.14     1279.42    148.49 o 
  13   9   2      141.66       65.28     92.10 o 
  14   9   2      138.31      110.14    140.07 o 
  15   9   2      107.20       86.31    130.83 o 
  16   9   2       12.07      -55.81     82.81 o 
  17   9   2      767.81      815.11    112.67 o 
  18   9   2      322.98      284.08    132.11 o 
   0  10   2     5637.20     6104.43    357.69 o 
   1  10   2      412.38      460.89     39.38 o 
   2  10   2     2181.65     2045.56     82.02 o 
   3  10   2     6901.14     6639.40    184.33 o 
   4  10   2     9817.95     9648.29    254.51 o 
   5  10   2     5634.30     5403.83    161.74 o 
   6  10   2      671.58      652.53     47.64 o 
   7  10   2    10739.11    10991.72    328.99 o 
   8  10   2       17.99        5.67     51.83 o 
   9  10   2      932.21      907.39     74.88 o 
  10  10   2      747.15      734.72     92.32 o 
  11  10   2     5743.51     6053.92    245.07 o 
  12  10   2       79.61       16.26     76.59 o 
  13  10   2       23.81       63.57     86.44 o 
  14  10   2     1345.03     1516.89    145.62 o 
  15  10   2      347.90      350.41    114.38 o 
  16  10   2      251.45      210.66     91.08 o 
  17  10   2       90.20      120.29     94.98 o 
  18  10   2      190.64      339.72    159.86 o 
   1  11   2       93.23      164.78     37.87 o 
   2  11   2    11002.73    10851.03    255.94 o 
   3  11   2     3368.71     3208.82    137.94 o 
   4  11   2      784.48      757.27     57.35 o 
   5  11   2     1422.58     1395.39     70.79 o 
   6  11   2     1076.14     1265.66     64.41 o 
   7  11   2       18.79      -40.90     59.80 o 
   8  11   2     1105.60     1063.35     97.45 o 
   9  11   2     2631.86     2823.10    151.42 o 
  10  11   2      461.30      430.93     84.25 o 
  11  11   2       73.79      180.33     81.92 o 
  12  11   2     2053.14     2279.06    266.22 o 
  13  11   2       85.79      133.42     97.70 o 
  14  11   2      349.41      452.64    146.49 o 
  15  11   2      128.73       13.43    108.27 o 
  16  11   2      337.65      458.78    126.76 o 
  17  11   2        0.56      -45.67    118.78 o 
   0  12   2     3473.36     3540.27    153.78 o 
   1  12   2     9032.26     8807.02    215.56 o 
   2  12   2      531.89      516.45     52.11 o 
   3  12   2     5429.18     5323.92    161.47 o 
   4  12   2      702.35      695.19     60.08 o 
   5  12   2     3023.80     3089.85    114.45 o 
   6  12   2     4182.19     4285.72    137.86 o 
   7  12   2      151.01      212.48     69.47 o 
   8  12   2      216.40      121.76     71.84 o 
   9  12   2      201.82      149.99    121.97 o 
  10  12   2      246.53      190.74     83.65 o 
  11  12   2      124.06        6.17     84.47 o 
  12  12   2     1101.11     1160.39    272.59 o 
  13  12   2     1592.15     1668.53    349.65 o 
  14  12   2      349.73      517.06    120.20 o 
  15  12   2        8.24       83.52    112.71 o 
  16  12   2       21.17      109.26    140.12 o 
  17  12   2      670.60      858.42    150.41 o 
   1  13   2     3411.31     3525.44    113.23 o 
   2  13   2        6.86      -29.41     41.15 o 
   3  13   2      559.45      690.54     62.41 o 
   4  13   2     3982.29     3968.02    124.70 o 
   5  13   2       60.63       87.67     50.34 o 
   6  13   2      279.05      284.08     76.67 o 
   7  13   2      408.75      514.35     85.88 o 
   8  13   2     2687.03     2378.72    189.01 o 
   9  13   2       89.90       -9.39    106.99 o 
  10  13   2      828.44     1048.63    128.06 o 
  11  13   2      957.74     1039.45    129.55 o 
  12  13   2      469.42      570.02    121.49 o 
  13  13   2      112.41      213.45    209.54 o 
  14  13   2       20.97      261.49    117.83 o 
  15  13   2       48.78      101.75    158.59 o 
  16  13   2        2.81      -69.43    115.69 o 
   0  14   2      955.54     1007.58     91.04 o 
   1  14   2      263.79      198.76     47.93 o 
   2  14   2      798.49      809.54     68.83 o 
   3  14   2      278.44      172.75     51.58 o 
   4  14   2      880.69     1031.78    113.55 o 
   5  14   2      954.44      923.56     82.28 o 
   6  14   2      966.93     1137.31     87.96 o 
   7  14   2     2694.82     2301.06    142.44 o 
   8  14   2        1.97      -22.07     88.14 o 
   9  14   2      654.85      813.26    117.66 o 
  10  14   2      249.40      213.37    105.56 o 
  11  14   2      977.24     1313.82    140.79 o 
  12  14   2       49.65      131.72    107.87 o 
  13  14   2        3.69       80.31    112.43 o 
  14  14   2      189.53      262.08    124.95 o 
  15  14   2        0.72      105.09    125.86 o 
   1  15   2       84.32       56.42     49.79 o 
   2  15   2     1609.93     1426.57     80.67 o 
   3  15   2      949.83      824.36     76.96 o 
   4  15   2      201.11      269.26     62.17 o 
   5  15   2      844.41      882.52     85.69 o 
   6  15   2       16.04      -40.68     79.29 o 
   7  15   2      210.24      195.29    115.91 o 
   8  15   2      178.30      280.88    100.46 o 
   9  15   2     1185.91     1083.72    135.43 o 
  10  15   2      351.92      331.50    113.53 o 
  11  15   2      208.01      294.33    113.81 o 
  12  15   2       65.82      -20.95    110.95 o 
  13  15   2       11.49       56.50    115.12 o 
  14  15   2       79.01        9.84    149.67 o 
   0  16   2      860.00      931.11    100.96 o 
   1  16   2     1562.44     1481.76     86.34 o 
   2  16   2       26.94        2.33     59.11 o 
   3  16   2       19.13      -46.03     58.21 o 
   4  16   2      524.20      393.86     77.89 o 
   5  16   2      905.93     1065.43    127.67 o 
   6  16   2      385.90      306.73    102.98 o 
   7  16   2      334.14      333.56    250.94 o 
   8  16   2        5.65       70.18    102.63 o 
   9  16   2       16.97       93.58    102.77 o 
  10  16   2      274.68      485.50    122.77 o 
  11  16   2      354.48      767.07    138.67 o 
  12  16   2      148.36      121.69    124.37 o 
   1  17   2      509.61      481.45     65.34 o 
   2  17   2     1195.24     1288.36     92.80 o 
   3  17   2     1405.75     1415.68    118.53 o 
   4  17   2      824.05      776.16    100.76 o 
   5  17   2      196.43       95.06    185.97 o 
   6  17   2        1.05      -16.85     98.11 o 
   7  17   2        3.94      -99.67     99.67 o 
   8  17   2      407.13      591.35    124.14 o 
   9  17   2      366.11      427.71    129.10 o 
  10  17   2      231.17      124.61    116.15 o 
  11  17   2       81.41      117.59    185.97 o 
   0  18   2      249.35      104.11    113.57 o 
   1  18   2      771.81      798.72     91.63 o 
   2  18   2       22.81       -4.65     98.07 o 
   3  18   2       17.57      124.40     90.87 o 
   4  18   2       20.71      -68.24    100.59 o 
   5  18   2      538.55      398.95    117.52 o 
   6  18   2      433.71      396.43    134.38 o 
   7  18   2       80.32      134.02    114.38 o 
   8  18   2       23.48       -0.85    113.22 o 
   9  18   2        1.34     -119.80    141.39 o 
   1  19   2      695.06      730.47    109.28 o 
   2  19   2      147.29       51.39     90.34 o 
   3  19   2      279.74      337.60    101.68 o 
   4  19   2     1086.82     1039.07    147.80 o 
   5  19   2       77.35      -67.62    112.92 o 
   6  19   2       99.13      113.03    122.21 o 
   0  20   2      104.85     -113.53    113.53 o 
   1  20   2       26.06       97.71     99.18 o 
   2  20   2      204.91      127.48    102.62 o 
   1   1   3      481.59      426.62     12.98 o 
   2   1   3    25835.44    26118.04    396.67 o 
   3   1   3      671.07      620.95     21.38 o 
   4   1   3    32133.46    32336.06    474.60 o 
   5   1   3      221.78      214.76     15.24 o 
   6   1   3      480.29      481.82     20.04 o 
   7   1   3      997.80      934.86     30.28 o 
   8   1   3    12018.94    11759.56    215.48 o 
   9   1   3     1381.17     1289.75     42.97 o 
  10   1   3     5955.87     6325.07    156.55 o 
  11   1   3      123.68      160.18     30.36 o 
  12   1   3     1104.53     1187.02     59.22 o 
  13   1   3        9.33      -24.37     31.18 o 
  14   1   3     1947.68     1972.10     73.33 o 
  15   1   3      244.60      141.22     51.20 o 
  16   1   3       90.10       49.58     59.76 o 
  17   1   3      226.81      227.38     73.00 o 
  18   1   3       39.54      105.01     77.92 o 
  19   1   3        2.26      -19.81     80.37 o 
  20   1   3       20.18      -50.51     83.72 o 
   0   2   3     4388.28     4752.11    156.84 o 
   1   2   3     5308.57     5419.86     92.97 o 
   2   2   3     4422.86     4711.29     67.78 o 
   3   2   3    12195.10    12493.03    186.84 o 
   4   2   3     1777.06     1850.49     37.59 o 
   5   2   3     4070.73     4151.80     72.84 o 
   6   2   3     2140.78     2289.57     47.67 o 
   7   2   3     4081.17     4226.54     94.08 o 
   8   2   3      780.25      762.32     35.83 o 
   9   2   3      512.45      526.43     31.18 o 
  10   2   3       15.93       16.99     23.50 o 
  11   2   3      574.88      507.64     38.34 o 
  12   2   3       75.03       87.81     37.23 o 
  13   2   3     1480.68     1637.44     64.57 o 
  14   2   3       24.50      -19.24     43.90 o 
  15   2   3       95.16       87.03     55.37 o 
  16   2   3       58.61      134.14     61.48 o 
  17   2   3      123.36      152.25     75.00 o 
  18   2   3        4.70      -36.76     75.97 o 
  19   2   3       10.41      -91.38     91.38 o 
  20   2   3       11.70      109.99    103.69 o 
   1   3   3      490.95      472.04     16.96 o 
   2   3   3    46534.88    46917.06    680.24 o 
   3   3   3     3092.61     3538.34     68.16 o 
   4   3   3     2818.95     2849.60     56.50 o 
   5   3   3     3913.42     3941.10     81.37 o 
   6   3   3     4721.63     5072.46    113.57 o 
   7   3   3     1019.99      995.49     47.59 o 
   8   3   3     2280.31     2298.60     87.54 o 
   9   3   3       22.75       27.44     22.34 o 
  10   3   3     3103.19     3213.20    103.23 o 
  11   3   3     1828.47     1677.29     90.02 o 
  12   3   3     2752.00     2583.51     98.13 o 
  13   3   3      230.28      190.27     48.87 o 
  14   3   3     1978.27     2160.35    115.01 o 
  15   3   3      217.40      131.32     58.29 o 
  16   3   3     3775.69     3667.72    225.76 o 
  17   3   3      308.30      266.42     71.63 o 
  18   3   3      503.08      439.14     85.21 o 
  19   3   3      191.11      201.17     85.83 o 
  20   3   3      513.62      451.04     98.02 o 
   0   4   3       65.31       26.44     20.38 o 
   1   4   3     7613.96     7788.35    121.32 o 
   2   4   3      852.08      871.94     24.15 o 
   3   4   3    23178.69    24244.59    387.94 o 
   4   4   3     3445.82     3918.44     83.41 o 
   5   4   3      120.76      129.16     18.68 o 
   6   4   3     6472.03     6841.43    131.53 o 
   7   4   3    20342.45    20878.46    389.14 o 
   8   4   3     2565.84     2578.11     86.96 o 
   9   4   3      550.33      526.68     43.62 o 
  10   4   3      350.91      320.84     40.24 o 
  11   4   3     2115.88     2055.84     83.76 o 
  12   4   3      246.24      210.31     40.81 o 
  13   4   3     1526.53     1598.48    146.72 o 
  14   4   3      359.92      333.37     67.54 o 
  15   4   3       50.11       23.92     82.45 o 
  16   4   3      462.45      331.54     69.90 o 
  17   4   3      246.72      312.26     73.30 o 
  18   4   3      135.43      195.23     80.13 o 
  19   4   3       20.38      108.22     81.54 o 
  20   4   3        1.29      -45.80     85.54 o 
   1   5   3     3484.04     3767.51     66.92 o 
   2   5   3     2124.64     2391.28     52.15 o 
   3   5   3     8094.78     8613.98    195.63 o 
   4   5   3    27157.57    27762.74    566.25 o 
   5   5   3        8.27       47.97     21.66 o 
   6   5   3     4830.33     5123.83    143.65 o 
   7   5   3      205.27      216.06     23.17 o 
   8   5   3    29501.67    30031.53    608.10 o 
   9   5   3     5395.04     5369.44    139.59 o 
  10   5   3     9207.09     9006.92    216.10 o 
  11   5   3      727.24      706.87     67.63 o 
  12   5   3     4890.54     4916.88    148.87 o 
  13   5   3      765.44      721.04     87.33 o 
  14   5   3      526.94      506.30     74.51 o 
  15   5   3      127.58       46.41     66.25 o 
  16   5   3      473.74      427.57     79.19 o 
  17   5   3       58.44       89.90     80.18 o 
  18   5   3      196.20      190.69     77.18 o 
  19   5   3      180.69       78.28     83.54 o 
  20   5   3        9.87      -33.05     87.80 o 
   0   6   3     2152.77     2543.83     97.47 o 
   1   6   3    20332.61    21020.87    377.45 o 
   2   6   3     2406.47     2644.32     65.96 o 
   3   6   3    10437.27    10593.88    239.81 o 
   4   6   3     2158.72     2109.03     68.31 o 
   5   6   3      397.22      412.28     31.14 o 
   6   6   3     1917.10     1887.80     63.34 o 
   7   6   3     4927.25     5031.84    130.21 o 
   8   6   3     5068.47     4974.65    130.06 o 
   9   6   3      386.71      414.91     33.33 o 
  10   6   3      533.62      526.47     42.20 o 
  11   6   3      144.99      187.36     37.50 o 
  12   6   3       69.50       19.75     34.76 o 
  13   6   3     3511.37     3116.13    310.71 o 
  14   6   3      360.81      317.16     69.28 o 
  15   6   3      416.68      484.63     80.03 o 
  16   6   3      825.64      798.47     93.30 o 
  17   6   3     1297.87     1261.44    132.01 o 
  18   6   3      253.34      154.62     78.56 o 
  19   6   3       23.67       -1.01     82.08 o 
   1   7   3     7170.73     6922.84    157.64 o 
   2   7   3    38649.18    37736.57    773.26 o 
   3   7   3      181.11      232.80     28.83 o 
   4   7   3     3387.36     3394.97    131.93 o 
   5   7   3        3.28       37.55     34.61 o 
   6   7   3     6623.86     6897.23    188.58 o 
   7   7   3       52.15       38.25     23.62 o 
   8   7   3       68.19      149.44     35.24 o 
   9   7   3       24.43        2.47     28.90 o 
  10   7   3      605.39      514.17     48.27 o 
  11   7   3      581.83      601.29     46.65 o 
  12   7   3     1979.60     1791.77    133.29 o 
  13   7   3      679.55      681.26    101.24 o 
  14   7   3     2713.14     2885.64    194.52 o 
  15   7   3        2.26      -75.56     75.56 o 
  16   7   3     1835.83     1871.15    132.82 o 
  17   7   3        2.02      -15.77     85.43 o 
  18   7   3      254.01      399.30    104.23 o 
  19   7   3      134.16      129.05    186.54 o 
   0   8   3     6131.17     6262.92    190.84 o 
   1   8   3       26.71       24.34     26.78 o 
   2   8   3     1078.01     1050.36     49.65 o 
   3   8   3     4182.61     4048.41    123.49 o 
   4   8   3      897.34      788.69     46.77 o 
   5   8   3     1747.89     1653.35     96.16 o 
   6   8   3     1629.85     1578.36     66.66 o 
   7   8   3     7550.16     7648.79    236.60 o 
   8   8   3      748.60      877.57     66.67 o 
   9   8   3      119.66       83.06     48.77 o 
  10   8   3        2.55      -14.68     38.07 o 
  11   8   3     1380.75     1206.46     67.51 o 
  12   8   3      144.04       86.48     60.36 o 
  13   8   3      229.83      195.12     86.66 o 
  14   8   3      240.51      268.93     82.37 o 
  15   8   3       96.65      110.20     98.32 o 
  16   8   3      808.30      650.24    100.68 o 
  17   8   3      208.51      221.87    122.21 o 
  18   8   3      153.81      285.89    131.27 o 
   1   9   3     4350.68     4302.88    119.85 o 
   2   9   3     1754.21     1686.62     78.23 o 
   3   9   3     6229.22     6184.11    159.45 o 
   4   9   3    16754.60    16746.36    385.94 o 
   5   9   3     1004.67     1086.74     68.10 o 
   6   9   3     1258.91     1269.13     75.16 o 
   7   9   3      241.40      317.10     52.14 o 
   8   9   3    10504.46    10493.69    315.45 o 
   9   9   3     4561.38     4657.41    168.00 o 
  10   9   3     1571.63     1695.83    106.76 o 
  11   9   3     1102.69     1135.27    139.36 o 
  12   9   3      767.90      657.86    206.72 o 
  13   9   3      140.06      250.48     71.56 o 
  14   9   3      596.45      724.80     94.18 o 
  15   9   3      936.60      974.64    177.39 o 
  16   9   3      206.88      295.05    117.51 o 
  17   9   3       17.93       69.81    121.79 o 
  18   9   3       33.68      278.76    128.94 o 
   0  10   3     1693.73     1524.92    110.44 o 
   1  10   3     3115.06     3053.48     98.24 o 
   2  10   3     3393.64     3288.33    121.53 o 
   3  10   3       35.40       28.43     36.08 o 
   4  10   3     5869.33     5757.31    155.31 o 
   5  10   3     2073.12     2063.85     80.92 o 
   6  10   3      280.73      176.00     52.59 o 
   7  10   3     1048.73     1115.33     77.24 o 
   8  10   3     2849.89     3014.55    130.35 o 
   9  10   3       75.42       -6.75     69.50 o 
  10  10   3     1802.05     1731.60    161.60 o 
  11  10   3       66.54      112.24     76.23 o 
  12  10   3      113.08      146.54     83.51 o 
  13  10   3     1602.62     1739.83    151.25 o 
  14  10   3      723.31      746.20    124.71 o 
  15  10   3      178.96      250.37    112.96 o 
  16  10   3      608.03      845.82    142.15 o 
  17  10   3      139.69       41.68    124.93 o 
   1  11   3     2025.97     1928.29     84.82 o 
   2  11   3     7475.93     7457.86    207.27 o 
   3  11   3      996.35      979.05     60.48 o 
   4  11   3     1899.02     2100.65     91.62 o 
   5  11   3      877.14     1011.80     66.08 o 
   6  11   3       27.54       37.51     52.30 o 
   7  11   3      514.78      572.55     67.37 o 
   8  11   3     2922.99     3247.38    139.60 o 
   9  11   3      337.40      322.45     78.00 o 
  10  11   3     1937.61     2260.66    241.76 o 
  11  11   3     1076.03     1098.49    107.58 o 
  12  11   3      238.94      354.13    100.34 o 
  13  11   3      793.16      919.44    128.04 o 
  14  11   3      545.79      523.01    207.63 o 
  15  11   3      166.31      171.29    112.32 o 
  16  11   3        7.90       62.02    119.32 o 
  17  11   3       63.77      256.37    126.91 o 
   0  12   3      826.24      814.78     80.57 o 
   1  12   3     2880.96     2824.60    108.28 o 
   2  12   3      316.29      258.55     49.35 o 
   3  12   3     1599.60     1593.50    108.65 o 
   4  12   3      809.11      839.50     64.44 o 
   5  12   3     1335.49     1314.75     76.28 o 
   6  12   3      464.35      538.16     69.18 o 
   7  12   3     1182.46     1098.49    100.08 o 
   8  12   3      396.67      516.10     85.07 o 
   9  12   3      183.72      212.12     80.52 o 
  10  12   3      700.58      757.19    111.02 o 
  11  12   3      240.95      295.68    123.56 o 
  12  12   3     1002.29     1203.61    149.03 o 
  13  12   3      160.48      179.03    106.47 o 
  14  12   3       53.23      191.14    111.16 o 
  15  12   3        2.64      143.88    124.83 o 
  16  12   3        3.76     -113.62    113.62 o 
   1  13   3        7.91      -46.11     46.11 o 
   2  13   3     5131.38     5248.55    165.55 o 
   3  13   3     4929.59     4613.65    152.54 o 
   4  13   3     1980.45     1960.13     94.26 o 
   5  13   3      603.42      683.24     67.10 o 
   6  13   3     1394.85     1313.95    138.27 o 
   7  13   3      685.63      649.53     89.24 o 
   8  13   3     1116.31     1050.32    104.16 o 
   9  13   3     1298.53     1394.43    133.35 o 
  10  13   3      377.79      512.24    217.18 o 
  11  13   3      202.92      202.55    101.84 o 
  12  13   3      233.20      304.77    111.37 o 
  13  13   3      332.67      455.82    200.62 o 
  14  13   3      396.68      302.51    120.42 o 
  15  13   3      157.48       21.77    117.16 o 
   0  14   3      159.67      187.86     69.26 o 
   1  14   3     1860.78     1646.90     89.45 o 
   2  14   3     3214.03     3101.08    123.07 o 
   3  14   3     1527.45     1433.01     86.06 o 
   4  14   3     2687.20     2438.95    109.00 o 
   5  14   3      546.28      452.85     64.07 o 
   6  14   3        7.08      -63.06     63.06 o 
   7  14   3     2759.82     3069.86    191.62 o 
   8  14   3     1214.86     1470.75    138.90 o 
   9  14   3        9.27      -87.92     87.92 o 
  10  14   3     1319.16     1313.88    141.37 o 
  11  14   3     1145.86     1194.06    218.45 o 
  12  14   3      435.68      593.89    123.14 o 
  13  14   3      159.34       23.35    187.25 o 
  14  14   3      415.48      594.48    141.64 o 
   1  15   3      760.58      844.10     75.21 o 
   2  15   3       60.32       36.43     56.88 o 
   3  15   3     1383.49     1288.64     86.47 o 
   4  15   3     3116.29     3090.72    128.31 o 
   5  15   3     1200.80     1149.03    102.41 o 
   6  15   3      183.95      153.18     94.22 o 
   7  15   3     1159.19     1369.05    140.72 o 
   8  15   3     2174.65     2166.49    179.60 o 
   9  15   3      283.13      402.11    111.51 o 
  10  15   3      306.56      175.43    111.81 o 
  11  15   3      181.38      408.35    124.58 o 
  12  15   3      605.59      409.80    125.79 o 
  13  15   3      401.93      476.45    135.50 o 
   0  16   3     2760.37     2676.37    196.92 o 
   1  16   3     1791.30     1947.32    103.90 o 
   2  16   3      179.29      263.43     66.07 o 
   3  16   3      334.01      241.75     73.21 o 
   4  16   3      531.06      588.27     81.23 o 
   5  16   3     1626.69     1871.01    156.70 o 
   6  16   3      774.93     1039.50    146.49 o 
   7  16   3       20.87      -99.36     99.36 o 
   8  16   3      193.45      404.80    123.56 o 
   9  16   3       28.94       23.09    255.39 o 
  10  16   3      394.25      499.96    125.17 o 
  11  16   3        1.45     -103.08    110.17 o 
  12  16   3      290.27      310.69    128.46 o 
   1  17   3      321.14      385.41     81.12 o 
   2  17   3     3691.17     3730.03    186.03 o 
   3  17   3      736.74      619.66     98.33 o 
   4  17   3       69.04      121.54     84.74 o 
   5  17   3      515.56      595.18    120.16 o 
   6  17   3      127.99      173.17    154.13 o 
   7  17   3      306.86      434.77    124.83 o 
   8  17   3       58.68       46.57    110.09 o 
   9  17   3      312.23      488.81    128.85 o 
  10  17   3      239.14      212.72    148.40 o 
   0  18   3      438.18      146.49    164.32 o 
   1  18   3      888.53      859.51    110.88 o 
   2  18   3      605.52      622.30    101.33 o 
   3  18   3       64.96      104.97     92.11 o 
   4  18   3      457.14      467.42    167.82 o 
   5  18   3      470.59      365.38    131.84 o 
   6  18   3        5.63      112.26    114.02 o 
   7  18   3     1848.27     2102.57    185.34 o 
   8  18   3      480.24      517.50    157.95 o 
   1  19   3      219.48      338.54     98.64 o 
   2  19   3       32.62       60.06     92.65 o 
   3  19   3      166.66      193.02     99.77 o 
   4  19   3      405.59      473.47    127.56 o 
   5  19   3      153.63      110.00    166.87 o 
   0   0   4     1338.55     1382.68     52.98 o 
   1   0   4     5257.85     5088.82    117.05 o 
   2   0   4      182.95      157.99     18.96 o 
   3   0   4     5561.66     5650.72    132.37 o 
   4   0   4    29604.24    30052.44    601.80 o 
   5   0   4     2516.97     2295.81     64.06 o 
   6   0   4     5734.77     5510.58    166.08 o 
   7   0   4    21837.48    21177.97    469.26 o 
   8   0   4     3398.89     3567.82    112.26 o 
   9   0   4        8.96      -33.10     33.53 o 
  10   0   4        8.19       21.77     46.55 o 
  11   0   4    15113.48    15434.86    428.36 o 
  12   0   4      514.71      386.65     50.80 o 
  13   0   4      167.23      166.10     48.26 o 
  14   0   4     2676.57     2919.47    182.55 o 
  15   0   4     1038.99      922.75    121.62 o 
  16   0   4     2513.52     2522.91    186.89 o 
  17   0   4        9.50      -80.32    101.99 o 
  18   0   4       62.48      110.77    118.32 o 
  19   0   4        7.97       48.20    116.51 o 
  20   0   4      174.38      186.61    139.57 o 
   1   1   4    13212.00    12832.09    184.35 o 
   2   1   4     4111.03     3895.33     69.09 o 
   3   1   4     3344.42     3273.08     57.46 o 
   4   1   4     7172.48     7411.89    116.32 o 
   5   1   4     1433.64     1668.16     39.34 o 
   6   1   4     3443.81     3422.98     63.63 o 
   7   1   4     1822.77     1844.96     42.75 o 
   8   1   4     2926.78     3007.68     66.41 o 
   9   1   4     9636.84     9736.13    195.86 o 
  10   1   4      110.25      113.78     27.88 o 
  11   1   4    10060.85     9817.29    216.01 o 
  12   1   4      647.25      726.05     41.83 o 
  13   1   4      378.28      374.13     56.45 o 
  14   1   4      102.82       46.43     48.25 o 
  15   1   4      320.52      254.01     60.43 o 
  16   1   4      783.08      888.64     95.37 o 
  17   1   4       97.42      101.15     74.18 o 
  18   1   4        9.79       -0.47     76.90 o 
  19   1   4      520.68      420.35     94.80 o 
  20   1   4       61.24       36.11     92.82 o 
   0   2   4      173.34       79.16     23.12 o 
   1   2   4    26565.76    26372.43    404.68 o 
   2   2   4       68.65       47.55     10.46 o 
   3   2   4     4143.64     4184.78     70.49 o 
   4   2   4    17826.95    17897.01    276.71 o 
   5   2   4    32035.96    32584.77    520.10 o 
   6   2   4    16981.38    16752.91    274.07 o 
   7   2   4     2890.36     3035.31     72.28 o 
   8   2   4     1511.87     1388.36     47.16 o 
   9   2   4      102.28      106.26     28.12 o 
  10   2   4       43.21        6.91     28.81 o 
  11   2   4      426.20      451.86     37.41 o 
  12   2   4      918.87     1077.83     56.63 o 
  13   2   4     3838.63     3947.23    116.99 o 
  14   2   4     1432.31     1501.16     74.54 o 
  15   2   4      514.90      430.73     82.69 o 
  16   2   4     1738.90     1783.55    102.10 o 
  17   2   4     2318.55     2283.68    183.79 o 
  18   2   4      152.67      386.45     87.35 o 
  19   2   4      487.07      433.57    107.37 o 
  20   2   4        8.42       40.10    104.04 o 
   1   3   4    22215.59    22722.21    407.79 o 
   2   3   4      376.99      335.36     19.42 o 
   3   3   4     3429.26     3352.67     57.00 o 
   4   3   4     3268.95     3354.47     63.99 o 
   5   3   4      906.20      849.12     29.53 o 
   6   3   4     2075.62     2091.39     59.08 o 
   7   3   4      172.30      217.08     26.18 o 
   8   3   4     2148.75     2145.27     96.29 o 
   9   3   4     6112.39     6150.54    152.58 o 
  10   3   4     1460.41     1511.25     60.88 o 
  11   3   4     5181.57     5137.89    137.60 o 
  12   3   4      697.91      746.04     44.18 o 
  13   3   4      907.10      968.76     93.40 o 
  14   3   4      113.20      198.52     66.15 o 
  15   3   4        7.52       -1.42    107.74 o 
  16   3   4       39.95       14.95     63.45 o 
  17   3   4      342.56      350.03    111.05 o 
  18   3   4       37.24      113.55     80.08 o 
  19   3   4      376.85      586.45    115.12 o 
   0   4   4     2868.87     3188.28     99.38 o 
   1   4   4    15905.48    15923.17    290.62 o 
   2   4   4     6607.11     6806.46    132.20 o 
   3   4   4     2501.98     2642.48     57.97 o 
   4   4   4    11920.89    12397.20    218.27 o 
   5   4   4     8482.94     8762.51    168.58 o 
   6   4   4     4118.55     4089.46     89.69 o 
   7   4   4     8304.23     8337.66    171.19 o 
   8   4   4      723.46      758.44     43.69 o 
   9   4   4      410.80      495.74     39.44 o 
  10   4   4      631.44      705.94     50.74 o 
  11   4   4     3845.26     4088.87    117.45 o 
  12   4   4      293.56      271.19     56.16 o 
  13   4   4      332.89      399.93     59.74 o 
  14   4   4     1178.16     1226.59     92.66 o 
  15   4   4       44.96      127.41     71.13 o 
  16   4   4     2091.33     2178.68    114.54 o 
  17   4   4       35.82      173.87     83.74 o 
  18   4   4       90.44       25.59     92.95 o 
  19   4   4       13.41       27.20    100.75 o 
   1   5   4     5344.64     5455.63    141.40 o 
   2   5   4     1764.63     1734.84     52.01 o 
   3   5   4     1737.24     1758.69     50.00 o 
   4   5   4      820.40      930.15     40.49 o 
   5   5   4     2748.65     2985.35     75.65 o 
   6   5   4      358.38      385.93     27.70 o 
   7   5   4      662.44      626.00     40.37 o 
   8   5   4       29.30       35.12     28.26 o 
   9   5   4      971.10     1064.03     53.74 o 
  10   5   4        5.31       -9.37     34.47 o 
  11   5   4      432.47      536.51     47.83 o 
  12   5   4       65.84       39.70     50.55 o 
  13   5   4      502.88      484.55     71.89 o 
  14   5   4       14.64       -3.89     64.34 o 
  15   5   4      181.61      185.23     74.31 o 
  16   5   4       79.34       42.49     78.19 o 
  17   5   4      250.64      196.95    116.34 o 
  18   5   4       13.56      -69.47     89.30 o 
  19   5   4      254.17      284.49    104.10 o 
   0   6   4     8888.58     8782.35    305.06 o 
   1   6   4    13223.54    13475.51    265.33 o 
   2   6   4      668.22      595.12     28.41 o 
   3   6   4       17.52      -23.16     23.16 o 
   4   6   4      349.92      316.68     44.55 o 
   5   6   4     6572.36     6863.11    156.33 o 
   6   6   4     1483.48     1586.08     58.88 o 
   7   6   4    10469.95    10844.34    235.67 o 
   8   6   4      716.82      744.52     41.23 o 
   9   6   4      413.92      327.37     52.50 o 
  10   6   4        5.98      -24.25     35.55 o 
  11   6   4     4375.31     4223.93    125.43 o 
  12   6   4      885.66     1013.40     94.59 o 
  13   6   4     1363.44     1376.91    140.83 o 
  14   6   4       75.38      -31.50     65.42 o 
  15   6   4      293.35      389.65     82.08 o 
  16   6   4      101.99       92.61     93.78 o 
  17   6   4      215.49      328.29    120.20 o 
  18   6   4      247.70      224.82    103.59 o 
  19   6   4      106.63      110.81    106.67 o 
   1   7   4     1148.32     1214.50     49.29 o 
   2   7   4     7104.34     7234.41    166.19 o 
   3   7   4     2227.25     2326.58     78.07 o 
   4   7   4      292.16      263.09     41.97 o 
   5   7   4     2806.58     2726.11    120.67 o 
   6   7   4       23.54       74.50     33.43 o 
   7   7   4     2962.86     3061.37     93.56 o 
   8   7   4       39.50       31.47     32.19 o 
   9   7   4        3.01       19.98     35.64 o 
  10   7   4     1772.94     1751.82     86.30 o 
  11   7   4       69.33       60.13     40.95 o 
  12   7   4      349.40      246.14     50.98 o 
  13   7   4      820.33      858.91     81.53 o 
  14   7   4      115.01      107.16     82.05 o 
  15   7   4      818.45      843.71    128.53 o 
  16   7   4      184.09      240.52    113.84 o 
  17   7   4       87.10      -19.95    124.83 o 
  18   7   4       18.79      104.90    124.78 o 
   0   8   4     5476.57     5653.77    218.86 o 
   1   8   4     7358.97     7602.69    195.71 o 
   2   8   4     2984.91     2843.24    101.42 o 
   3   8   4     1098.03     1227.09     56.11 o 
   4   8   4      809.63      781.56     50.56 o 
   5   8   4     9129.87     8962.11    267.23 o 
   6   8   4       63.67       77.74     35.46 o 
   7   8   4      774.61      743.52     50.38 o 
   8   8   4     6205.76     6489.83    186.19 o 
   9   8   4      709.86      754.35     52.10 o 
  10   8   4     2290.14     2275.87     90.95 o 
  11   8   4      679.31      678.40     58.45 o 
  12   8   4      931.94      741.67     78.12 o 
  13   8   4     1597.93     1379.80    160.86 o 
  14   8   4       36.12      124.33     94.53 o 
  15   8   4       81.70       38.07    227.37 o 
  16   8   4        0.39       30.43    106.79 o 
  17   8   4      674.21      673.36    141.64 o 
  18   8   4      175.26      120.81    176.42 o 
   1   9   4       61.61       13.83     50.01 o 
   2   9   4       69.16       86.75     33.46 o 
   3   9   4     1204.41     1143.14     56.70 o 
   4   9   4     4388.69     4307.24    134.19 o 
   5   9   4     6200.40     6347.51    202.32 o 
   6   9   4     1773.14     1918.55     98.23 o 
   7   9   4     4633.99     4220.66    198.75 o 
   8   9   4     1947.70     1996.67    153.89 o 
   9   9   4       35.85       19.67     53.96 o 
  10   9   4     1162.82     1196.26     98.35 o 
  11   9   4        2.44      -11.10     53.90 o 
  12   9   4      256.49      352.63     85.62 o 
  13   9   4      495.46      595.81    108.78 o 
  14   9   4      214.43      274.26    102.98 o 
  15   9   4     1033.02     1233.99    192.34 o 
  16   9   4       33.75      165.39    221.64 o 
  17   9   4       68.32       71.75    135.66 o 
   0  10   4     6551.87     6390.02    395.51 o 
   1  10   4     4145.25     4009.70    129.22 o 
   2  10   4      193.45      219.04     46.50 o 
   3  10   4      257.91      253.98     44.29 o 
   4  10   4     1456.20     1559.53     78.81 o 
   5  10   4     3537.70     3456.42    154.09 o 
   6  10   4       20.30       31.45     53.97 o 
   7  10   4     6965.49     7285.56    269.77 o 
   8  10   4      593.75      550.06     79.61 o 
   9  10   4       34.94      -58.37     65.91 o 
  10  10   4     1318.63     1215.28    105.59 o 
  11  10   4     3120.04     3049.65    167.07 o 
  12  10   4      908.40      855.06    118.22 o 
  13  10   4       71.12      -83.84    175.78 o 
  14  10   4       29.30     -101.63    187.88 o 
  15  10   4      375.90      200.84    113.11 o 
  16  10   4      120.15      -13.24    113.33 o 
  17  10   4        1.03       88.09    125.77 o 
   1  11   4      525.58      453.78     51.83 o 
   2  11   4     6529.93     7128.68    203.61 o 
   3  11   4       16.62      -26.22     43.11 o 
   4  11   4      604.29      596.82     56.56 o 
   5  11   4     3033.99     2798.13    120.80 o 
   6  11   4     1446.31     1631.38    106.17 o 
   7  11   4      342.91      273.17     70.19 o 
   8  11   4      256.01      337.29     74.21 o 
   9  11   4       30.22       12.78     70.22 o 
  10  11   4       42.38       44.83     86.92 o 
  11  11   4      164.82       17.51    198.07 o 
  12  11   4      528.95      746.18    119.35 o 
  13  11   4      108.14      226.43    104.36 o 
  14  11   4      243.54      366.66    116.40 o 
  15  11   4      392.26      128.83    115.70 o 
  16  11   4      998.29     1051.44    149.76 o 
   0  12   4      736.80      517.32    161.77 o 
   1  12   4     5931.52     6150.69    183.99 o 
   2  12   4     1058.12     1055.68    109.13 o 
   3  12   4     1090.95     1006.90     69.95 o 
   4  12   4       79.91       47.91     63.77 o 
   5  12   4     2139.68     2412.42    115.85 o 
   6  12   4      197.22       73.37     66.63 o 
   7  12   4      144.08      186.36    113.70 o 
   8  12   4      337.34      482.79     85.01 o 
   9  12   4       10.77       91.65     84.16 o 
  10  12   4     1631.76     1283.63    130.28 o 
  11  12   4      421.95      341.40    197.44 o 
  12  12   4       64.35      138.12    103.66 o 
  13  12   4      700.89      817.58    129.11 o 
  14  12   4       29.69       -5.35    110.71 o 
  15  12   4        1.62     -127.38    127.38 o 
   1  13   4       43.19       23.99     49.97 o 
   2  13   4      637.51      622.53     86.58 o 
   3  13   4      660.83      693.85     67.98 o 
   4  13   4     1912.85     1976.93     97.65 o 
   5  13   4     1306.94     1286.28     82.00 o 
   6  13   4      591.34      601.55     87.11 o 
   7  13   4       85.17      -44.60     79.76 o 
   8  13   4     1259.14     1474.32    134.05 o 
   9  13   4        3.53       21.18     93.62 o 
  10  13   4     1296.46     1247.47    134.92 o 
  11  13   4       55.12       68.44     99.43 o 
  12  13   4       42.94      132.53    109.34 o 
  13  13   4      105.45      210.48    119.77 o 
  14  13   4      127.98      276.41    182.15 o 
   0  14   4     1670.82     1671.77    162.48 o 
   1  14   4     1187.16     1082.84     78.85 o 
   2  14   4      432.76      282.73     59.80 o 
   3  14   4      471.15      657.17     74.40 o 
   4  14   4       54.92       63.78     59.31 o 
   5  14   4     1609.50     1651.50    102.48 o 
   6  14   4       57.97        8.11     82.81 o 
   7  14   4     1881.75     2059.00    194.25 o 
   8  14   4        4.96       -7.44    114.00 o 
   9  14   4      118.64       68.43     97.32 o 
  10  14   4       39.61      -35.56    101.90 o 
  11  14   4      865.06     1124.29    140.14 o 
  12  14   4      280.16      349.22    118.17 o 
  13  14   4       53.37      126.45    116.61 o 
   1  15   4       60.20       36.16     73.65 o 
   2  15   4     1187.70     1236.02     86.28 o 
   3  15   4      160.88       90.37     70.23 o 
   4  15   4     2018.16     2034.07    132.74 o 
   5  15   4        4.78       62.55     74.68 o 
   6  15   4       18.05      252.19    267.49 o 
   7  15   4        1.41       -6.75     93.05 o 
   8  15   4      602.20      601.92    117.51 o 
   9  15   4      144.65      238.81    108.63 o 
  10  15   4      382.56      324.85    114.46 o 
  11  15   4        6.19     -106.79    106.79 o 
  12  15   4      130.80      281.23    317.81 o 
   0  16   4      213.69       13.15    115.91 o 
   1  16   4     1028.93      840.22    113.49 o 
   2  16   4       56.19       84.11    114.16 o 
   3  16   4      270.30      282.69     75.05 o 
   4  16   4       82.76       64.98     71.91 o 
   5  16   4     1048.38     1231.02    135.18 o 
   6  16   4      413.67      499.50    109.93 o 
   7  16   4      162.75      198.29    147.76 o 
   8  16   4       33.85        4.19    104.02 o 
   9  16   4        5.94       14.16    131.20 o 
  10  16   4        8.46       41.57    108.74 o 
  11  16   4      259.96      164.06    121.98 o 
   1  17   4       17.63      -98.25    111.41 o 
   2  17   4     1416.83     1577.98    126.41 o 
   3  17   4       32.49      -81.19     81.19 o 
   4  17   4      979.85      909.67    109.45 o 
   5  17   4       71.72      138.91    101.90 o 
   6  17   4       10.28      -80.31    101.43 o 
   7  17   4       43.90       90.26    111.69 o 
   8  17   4      469.70      644.84    134.02 o 
   9  17   4        1.63       75.33    122.92 o 
   0  18   4       65.94     -161.77    161.77 o 
   1  18   4      267.65      295.36    137.67 o 
   2  18   4      111.30        6.58    173.23 o 
   3  18   4       54.68       59.17     88.93 o 
   4  18   4        9.22       28.89     91.06 o 
   5  18   4      408.61      504.60    125.77 o 
   6  18   4      110.62      171.60    163.68 o 
   1  19   4       30.88       70.70    177.69 o 
   2  19   4      525.26      508.92    156.71 o 
   1   1   5     6804.18     6555.78    100.49 o 
   2   1   5     9038.35     9084.38    146.75 o 
   3   1   5     5635.52     5554.84     95.86 o 
   4   1   5     1713.77     1693.53     39.17 o 
   5   1   5       19.59       19.31     17.05 o 
   6   1   5        0.57        1.77     18.30 o 
   7   1   5     1772.44     1934.73     46.07 o 
   8   1   5     4400.34     4418.08     86.20 o 
   9   1   5      191.61      239.85     28.28 o 
  10   1   5     4126.48     3982.30    100.15 o 
  11   1   5      703.29      721.46     43.39 o 
  12   1   5       13.78       68.62     35.63 o 
  13   1   5      357.28      403.42     42.76 o 
  14   1   5     1283.68     1443.71     75.38 o 
  15   1   5      484.78      446.62     77.51 o 
  16   1   5       92.86      127.12     74.58 o 
  17   1   5       84.72      137.88     90.61 o 
  18   1   5        2.99      -38.97     98.59 o 
  19   1   5       45.49       78.49    130.59 o 
   0   2   5      622.74      633.88     39.25 o 
   1   2   5      413.78      421.40     20.79 o 
   2   2   5      118.15      111.11     12.69 o 
   3   2   5      496.22      487.96     19.99 o 
   4   2   5      450.74      491.19     27.25 o 
   5   2   5      346.12      303.15     21.32 o 
   6   2   5     4317.69     4222.02     76.71 o 
   7   2   5       26.20        8.34     21.96 o 
   8   2   5        3.56       22.16     26.81 o 
   9   2   5       56.28       66.09     30.34 o 
  10   2   5      168.68      200.25     35.76 o 
  11   2   5        4.66       54.45     34.33 o 
  12   2   5        8.03       23.81     34.14 o 
  13   2   5        0.73      -23.28     41.56 o 
  14   2   5      615.69      634.16     71.02 o 
  15   2   5       87.04       35.10     61.86 o 
  16   2   5      180.94      191.95     85.13 o 
  17   2   5       19.71       52.66     91.08 o 
  18   2   5       54.37      -29.87     97.58 o 
  19   2   5      326.71      293.06    110.32 o 
   1   3   5      701.82      671.92     30.54 o 
   2   3   5     9631.27     9702.09    159.37 o 
   3   3   5     1223.23     1127.40     34.20 o 
   4   3   5    16495.41    16387.47    247.86 o 
   5   3   5     7328.31     7441.62    126.69 o 
   6   3   5      491.88      507.50     29.71 o 
   7   3   5       15.06       44.31     27.04 o 
   8   3   5     4326.91     4198.46    107.50 o 
   9   3   5     9291.27     9323.10    206.51 o 
  10   3   5       89.84      105.77     38.54 o 
  11   3   5      287.03      353.27     43.27 o 
  12   3   5       28.10       26.33     40.32 o 
  13   3   5      501.44      625.63     62.09 o 
  14   3   5      303.41      316.95     61.26 o 
  15   3   5       58.75       28.24     70.86 o 
  16   3   5      487.80      581.28    107.38 o 
  17   3   5       13.88      113.76     91.01 o 
  18   3   5        0.55       59.79     94.23 o 
  19   3   5       15.29       10.62    139.81 o 
   0   4   5     1061.06      970.89     57.67 o 
   1   4   5       70.38       86.16     23.83 o 
   2   4   5       20.95       15.95     22.14 o 
   3   4   5     1175.22     1178.45     42.55 o 
   4   4   5     3785.59     3937.95     80.58 o 
   5   4   5      609.33      618.10     40.52 o 
   6   4   5     4491.66     4510.48    104.28 o 
   7   4   5      795.62      876.31     45.21 o 
   8   4   5       48.20       60.63     30.58 o 
   9   4   5      155.93      112.94     33.49 o 
  10   4   5      581.17      600.95     44.29 o 
  11   4   5      339.43      335.75     52.60 o 
  12   4   5       29.69       -9.16     40.64 o 
  13   4   5      392.83      396.70     78.90 o 
  14   4   5     2439.34     2580.49    152.52 o 
  15   4   5      261.18      144.64    117.53 o 
  16   4   5      564.06      779.09    114.17 o 
  17   4   5        5.14      -62.64     92.12 o 
  18   4   5      105.50      178.97    100.73 o 
   1   5   5    18744.58    19048.11    506.13 o 
   2   5   5     6935.88     6984.35    188.30 o 
   3   5   5     3627.40     3562.91    100.62 o 
   4   5   5     3996.71     4160.63     95.49 o 
   5   5   5      822.49      915.27     38.68 o 
   6   5   5     1065.20     1046.68     45.38 o 
   7   5   5     2855.36     3135.73    140.39 o 
   8   5   5      970.02     1072.92     49.09 o 
   9   5   5      374.48      375.25     38.14 o 
  10   5   5     4608.37     4655.53    143.61 o 
  11   5   5     3699.65     3654.98    161.57 o 
  12   5   5       60.09      115.59     55.52 o 
  13   5   5      172.95      250.31     82.13 o 
  14   5   5     1547.25     1450.60    137.56 o 
  15   5   5      964.58     1228.48    122.30 o 
  16   5   5        3.94      -77.37    103.38 o 
  17   5   5      155.27      124.28     95.30 o 
  18   5   5       12.59       -3.48    102.00 o 
   0   6   5       32.28       91.24     63.69 o 
   1   6   5      795.18      797.57     61.37 o 
   2   6   5       60.00       56.31     93.44 o 
   3   6   5        6.93       16.70     29.79 o 
   4   6   5     6815.07     6733.66    182.72 o 
   5   6   5     2097.08     2123.29     69.76 o 
   6   6   5     9226.56     9251.18    218.69 o 
   7   6   5      691.08      600.98     42.51 o 
   8   6   5      404.02      479.13     47.66 o 
   9   6   5       48.16       60.32     41.09 o 
  10   6   5      678.16      683.97     64.76 o 
  11   6   5      459.33      559.01     64.64 o 
  12   6   5       74.65       93.10     55.98 o 
  13   6   5       84.68       -0.72     75.40 o 
  14   6   5     1638.91     1828.54    346.02 o 
  15   6   5      261.26      285.71    105.91 o 
  16   6   5      474.72      384.11    118.41 o 
  17   6   5        0.97       78.06    117.31 o 
  18   6   5        7.88       -4.31     97.90 o 
   1   7   5     2679.27     2445.74    108.28 o 
   2   7   5     7094.71     7410.98    262.74 o 
   3   7   5     4899.05     4860.66    156.07 o 
   4   7   5     3341.71     3381.24    121.44 o 
   5   7   5     2518.06     2337.97     81.74 o 
   6   7   5      544.29      695.93     68.86 o 
   7   7   5      268.37      256.66     36.81 o 
   8   7   5     3228.60     3238.04    127.79 o 
   9   7   5     4082.23     4608.69    166.98 o 
  10   7   5      570.71      497.16    111.48 o 
  11   7   5     1173.63      997.86     78.46 o 
  12   7   5       20.49       71.00     64.90 o 
  13   7   5       94.61      115.98     82.59 o 
  14   7   5        7.82     -139.20    190.43 o 
  15   7   5        4.57        3.49     95.18 o 
  16   7   5      654.71      658.66    135.63 o 
  17   7   5       52.15      123.98    120.83 o 
   0   8   5      536.03      505.62     85.44 o 
   1   8   5     1652.49     1593.84    100.20 o 
   2   8   5     1186.12     1158.64     78.58 o 
   3   8   5        1.97      -35.37     35.37 o 
   4   8   5     5049.89     5099.18    163.82 o 
   5   8   5       68.70       52.62     37.62 o 
   6   8   5     2389.11     2421.20    102.46 o 
   7   8   5     1305.01     1318.90     78.05 o 
   8   8   5      101.45      179.91     51.05 o 
   9   8   5      158.07      184.52     54.44 o 
  10   8   5       20.15       47.49     54.33 o 
  11   8   5      813.87      774.87     74.86 o 
  12   8   5       30.68      -46.29     76.13 o 
  13   8   5      147.10      190.96    118.46 o 
  14   8   5     1306.47     1469.26    194.89 o 
  15   8   5        8.10      -33.78    159.86 o 
  16   8   5      338.24      252.99    117.21 o 
  17   8   5        0.15      -41.10    120.42 o 
   1   9   5     6228.42     6059.00    224.49 o 
   2   9   5     1115.37     1064.38    129.80 o 
   3   9   5      274.29      175.24     90.50 o 
   4   9   5     3177.26     3267.65    139.25 o 
   5   9   5     1379.53     1536.78     89.77 o 
   6   9   5      302.32      308.81     58.42 o 
   7   9   5     1982.60     2032.58    131.71 o 
   8   9   5     2823.00     2948.76    129.99 o 
   9   9   5       26.69      -44.19     51.11 o 
  10   9   5     1015.08     1202.19     99.94 o 
  11   9   5     2221.29     2085.92    117.89 o 
  12   9   5       49.60      213.41    142.03 o 
  13   9   5      655.69      856.47    121.19 o 
  14   9   5      500.74      395.06    114.75 o 
  15   9   5      321.01      150.86    113.19 o 
  16   9   5       84.03      220.45    119.74 o 
   0  10   5      706.30      893.97    114.91 o 
   1  10   5      839.78      903.64     79.47 o 
   2  10   5      571.44      700.98     87.26 o 
   3  10   5       55.83       62.81     38.30 o 
   4  10   5      941.71      906.93    108.47 o 
   5  10   5     1731.49     1837.59     92.79 o 
   6  10   5     5095.65     5191.33    285.08 o 
   7  10   5      587.11      648.84     98.36 o 
   8  10   5       21.16       42.16     64.75 o 
   9  10   5      134.10      140.65     60.47 o 
  10  10   5      324.11      270.52     85.98 o 
  11  10   5      165.63       76.23     88.60 o 
  12  10   5      636.68      816.37    431.81 o 
  13  10   5       82.91       -1.20    107.63 o 
  14  10   5       93.05      196.84    157.31 o 
  15  10   5       30.37       30.38    107.81 o 
  16  10   5      173.92      127.03    141.39 o 
   1  11   5       58.47       68.95     63.32 o 
   2  11   5     1721.76     1583.58    103.55 o 
   3  11   5     3250.67     3425.88    123.48 o 
   4  11   5     1504.22     1609.14     90.37 o 
   5  11   5      301.08      344.97     57.76 o 
   6  11   5        0.45       82.61     60.06 o 
   7  11   5        0.21      -37.93     63.72 o 
   8  11   5      350.19      368.54    129.29 o 
   9  11   5     1867.40     2063.49    149.67 o 
  10  11   5      568.39      647.08    147.71 o 
  11  11   5      440.64      501.33    104.87 o 
  12  11   5        4.64       89.80     99.44 o 
  13  11   5       26.94      -37.94    101.00 o 
  14  11   5      337.04      282.35    144.57 o 
  15  11   5      273.79      522.36    135.58 o 
   0  12   5      135.90      130.73     99.75 o 
   1  12   5     1042.90     1181.40     95.89 o 
   2  12   5     1218.31     1260.86    123.92 o 
   3  12   5       32.10       13.71     51.62 o 
   4  12   5      185.76      180.26     56.77 o 
   5  12   5      403.44      337.00     63.77 o 
   6  12   5      191.89      272.99     77.14 o 
   7  12   5      142.67      205.67    109.55 o 
   8  12   5     1295.28     1253.87    119.20 o 
   9  12   5       52.97      -38.21    182.79 o 
  10  12   5     1239.85     1432.95    138.06 o 
  11  12   5      439.81      327.05    157.95 o 
  12  12   5       66.98       78.50    102.83 o 
  13  12   5      294.09      457.91    120.57 o 
  14  12   5       26.81       18.58    119.10 o 
   1  13   5     1180.49     1199.29    100.05 o 
   2  13   5     2151.99     2190.16    126.62 o 
   3  13   5       75.99       -5.59     67.69 o 
   4  13   5     1754.75     1641.99    126.33 o 
   5  13   5     3426.64     3724.08    171.18 o 
   6  13   5        1.36       77.32     76.69 o 
   7  13   5     2129.65     2009.18    249.66 o 
   8  13   5      964.99      813.17    111.69 o 
   9  13   5       16.24       55.45    125.47 o 
  10  13   5       13.31      116.98    100.84 o 
  11  13   5      543.86      465.13    117.21 o 
  12  13   5       46.03       40.98    104.94 o 
  13  13   5      445.27      479.96    126.05 o 
   0  14   5     4929.24     5575.83    312.01 o 
   1  14   5     1002.75      610.45     91.56 o 
   2  14   5      712.55      694.70    146.63 o 
   3  14   5       36.99       21.05     59.74 o 
   4  14   5       12.81       49.70     64.13 o 
   5  14   5      902.81      947.23     94.23 o 
   6  14   5      987.20     1106.15    117.64 o 
   7  14   5     1184.15     1180.86    122.05 o 
   8  14   5      397.52      445.96    103.14 o 
   9  14   5      150.97       68.47     97.32 o 
  10  14   5      833.63     1099.54    280.23 o 
  11  14   5      335.86      546.37    180.24 o 
  12  14   5      691.07      702.62    205.72 o 
   1  15   5       15.01     -132.47    140.12 o 
   2  15   5      313.17      329.32    114.55 o 
   3  15   5     1871.41     1952.25    189.34 o 
   4  15   5      256.47      186.09     98.59 o 
   5  15   5      933.44     1250.39    123.84 o 
   6  15   5        0.51      -69.28     85.83 o 
   7  15   5       31.07        3.02     92.37 o 
   8  15   5      497.13      589.50    114.70 o 
   9  15   5      249.53      216.28    126.10 o 
  10  15   5      205.05      164.26    124.83 o 
  11  15   5       59.00       98.39    112.73 o 
   0  16   5      334.22      415.25    180.88 o 
   1  16   5     1214.86     1298.20    165.28 o 
   2  16   5     1326.56     1241.52    162.12 o 
   3  16   5        4.44       -1.27    147.76 o 
   4  16   5       23.82       69.31    123.39 o 
   5  16   5      632.92      593.58    214.00 o 
   6  16   5        3.59       30.57    174.51 o 
   7  16   5      536.62      373.22    210.17 o 
   8  16   5      425.30      296.79    207.63 o 
   9  16   5        0.82     -146.49    191.07 o 
   1  17   5      601.42      426.07    140.94 o 
   2  17   5      254.20      307.64    142.59 o 
   3  17   5        6.17     -121.49    121.49 o 
   4  17   5       28.23       13.43    133.63 o 
   5  17   5     1627.27     1810.05    281.51 o 
   6  17   5      123.51      -66.24    182.15 o 
   7  17   5      496.60      383.41    202.53 o 
   0  18   5     1849.76     1955.26    282.78 o 
   1  18   5      456.57      332.35    175.15 o 
   2  18   5      350.61      233.36    147.26 o 
   3  18   5        2.55     -133.98    133.98 o 
   0   0   6     5590.52     5450.02    238.42 o 
   1   0   6     2535.11     2249.21    160.07 o 
   2   0   6     8756.92     8473.51    218.33 o 
   3   0   6     1431.37     1391.92     52.68 o 
   4   0   6    18799.50    18280.55    402.47 o 
   5   0   6     2361.26     2505.06     79.66 o 
   6   0   6     1038.56      962.57     51.61 o 
   7   0   6        4.57        2.27     44.04 o 
   8   0   6     1158.30     1099.58    119.27 o 
   9   0   6     1065.21     1118.19     74.71 o 
  10   0   6     1594.57     1713.50     80.12 o 
  11   0   6      516.93      575.91    109.03 o 
  12   0   6       17.04       54.25     55.34 o 
  13   0   6     2314.34     2252.83    138.83 o 
  14   0   6     3827.54     4500.28    341.37 o 
  15   0   6       80.74      133.75    143.94 o 
  16   0   6     1420.54     1711.97    229.28 o 
  17   0   6      470.24      473.85    191.07 o 
  18   0   6      151.19      472.57    194.89 o 
   1   1   6     9212.92     8996.05    144.22 o 
   2   1   6       70.59       74.10     17.24 o 
   3   1   6      256.26      224.85     24.81 o 
   4   1   6     1052.29      891.82     33.24 o 
   5   1   6      139.99      112.56     21.55 o 
   6   1   6       11.06       -7.10     21.99 o 
   7   1   6     2011.81     2066.14     61.91 o 
   8   1   6      194.95      169.29     32.11 o 
   9   1   6     6778.00     6814.87    143.39 o 
  10   1   6        2.64       14.56     37.98 o 
  11   1   6     1738.37     1631.88     67.52 o 
  12   1   6        4.98       17.95     52.69 o 
  13   1   6        1.39      -19.26     47.10 o 
  14   1   6      347.11      362.48    131.20 o 
  15   1   6        4.46      -96.36     96.36 o 
  16   1   6        5.69      114.43    136.29 o 
  17   1   6      464.41      561.69    156.68 o 
  18   1   6      237.88      247.77    185.97 o 
   0   2   6     5880.14     5609.96    172.75 o 
   1   2   6     1652.63     1666.56     47.46 o 
   2   2   6      404.52      366.39     25.35 o 
   3   2   6     2263.01     2058.46     47.70 o 
   4   2   6      745.33      736.03     28.64 o 
   5   2   6     1754.52     1794.01     48.83 o 
   6   2   6    20023.81    19466.12    304.21 o 
   7   2   6     1983.34     1883.22     58.92 o 
   8   2   6      265.73      249.34     33.32 o 
   9   2   6     1303.13     1312.41     67.50 o 
  10   2   6      882.30      896.03     53.40 o 
  11   2   6      423.75      484.89     51.27 o 
  12   2   6     3111.55     3573.86    115.68 o 
  13   2   6      122.87      184.38     63.28 o 
  14   2   6      752.32     1030.55     80.18 o 
  15   2   6      114.16       53.29     97.57 o 
  16   2   6       16.06      -13.79    111.46 o 
  17   2   6        0.01      255.65    214.63 o 
  18   2   6      145.09      343.34    133.16 o 
   1   3   6     4938.35     4750.57    103.25 o 
   2   3   6      165.36      105.22     28.65 o 
   3   3   6      287.38      301.71     26.51 o 
   4   3   6      289.31      252.18     22.22 o 
   5   3   6        3.01        5.10     20.14 o 
   6   3   6      569.27      565.52     36.33 o 
   7   3   6     1891.34     2007.05     64.07 o 
   8   3   6       98.75       81.86     32.29 o 
   9   3   6     1061.40     1154.53     56.52 o 
  10   3   6       73.56       88.18     42.15 o 
  11   3   6     1608.75     1742.94    102.63 o 
  12   3   6       15.71       28.36     45.60 o 
  13   3   6       71.69       99.38     55.28 o 
  14   3   6      256.52      178.36     72.11 o 
  15   3   6        9.78       14.42     86.96 o 
  16   3   6        1.25      -12.86    105.20 o 
  17   3   6      321.96      513.43    154.13 o 
   0   4   6     3108.87     2825.00    215.21 o 
   1   4   6     1774.22     1660.61     62.07 o 
   2   4   6     6980.68     6705.56    143.92 o 
   3   4   6      454.24      404.40     28.35 o 
   4   4   6    10403.53    10635.92    232.69 o 
   5   4   6     1593.90     1674.61     50.84 o 
   6   4   6      319.85      386.74     37.12 o 
   7   4   6     2869.78     2754.68     90.95 o 
   8   4   6     2261.89     2321.39     83.44 o 
   9   4   6      463.03      494.28     52.56 o 
  10   4   6     1239.15     1440.84     74.46 o 
  11   4   6      543.76      582.16     58.72 o 
  12   4   6        4.89       13.06     49.19 o 
  13   4   6      357.65      426.52    116.51 o 
  14   4   6     1620.78     1678.61    129.25 o 
  15   4   6        0.56      -40.00     88.99 o 
  16   4   6      558.53      852.77    111.14 o 
  17   4   6      237.56      197.94    121.12 o 
   1   5   6     1600.81     1604.13     89.08 o 
   2   5   6      453.65      453.77     45.47 o 
   3   5   6     4471.64     4345.53    124.94 o 
   4   5   6      480.33      458.14     51.92 o 
   5   5   6      593.41      592.66     62.20 o 
   6   5   6      350.60      399.57     38.56 o 
   7   5   6     1256.37     1324.50     60.71 o 
   8   5   6      360.84      372.65     44.34 o 
   9   5   6     1564.46     1688.18     79.92 o 
  10   5   6      394.31      380.95     52.75 o 
  11   5   6      820.72      964.09     67.97 o 
  12   5   6       47.33       -8.20     62.30 o 
  13   5   6      337.20      345.47     88.31 o 
  14   5   6        1.76      -90.37     90.37 o 
  15   5   6      243.73      194.48    111.71 o 
  16   5   6      129.79       27.77    114.52 o 
  17   5   6       95.93       17.01    117.52 o 
   0   6   6    14424.05    15107.08    822.86 o 
   1   6   6     1507.09     1447.43    132.01 o 
   2   6   6       84.21      113.15     54.93 o 
   3   6   6       76.06       12.83     42.65 o 
   4   6   6       63.58       29.27     39.35 o 
   5   6   6      513.40      630.84     56.96 o 
   6   6   6     7883.81     8462.02    207.34 o 
   7   6   6       32.00      -12.85     37.80 o 
   8   6   6        3.62      -52.06     69.13 o 
   9   6   6        4.87      -30.24     49.55 o 
  10   6   6       36.20       80.26     55.07 o 
  11   6   6      168.13      202.62     62.08 o 
  12   6   6     2217.74     2690.11    191.21 o 
  13   6   6      396.51      391.53    151.58 o 
  14   6   6       43.85       86.73    100.67 o 
  15   6   6        5.06      -13.72    103.01 o 
  16   6   6        8.41       62.79    153.49 o 
  17   6   6        2.08      -35.06    119.68 o 
   1   7   6     1419.00     1430.30    155.78 o 
   2   7   6      394.58      401.47     88.32 o 
   3   7   6       45.76       19.98     60.88 o 
   4   7   6      171.17      137.80     47.94 o 
   5   7   6     3520.36     3449.53    138.75 o 
   6   7   6      215.29      151.47     55.81 o 
   7   7   6       81.86      211.37     47.82 o 
   8   7   6       31.54       61.08     49.47 o 
   9   7   6       46.30      -43.18     77.95 o 
  10   7   6       88.84       35.41     56.58 o 
  11   7   6      532.94      489.25     71.45 o 
  12   7   6        7.22      -79.52     82.71 o 
  13   7   6      712.06      813.87    116.58 o 
  14   7   6        7.61       35.24     98.63 o 
  15   7   6      166.73      379.53    117.81 o 
  16   7   6        4.49       11.28    109.26 o 
   0   8   6      265.60      149.32     82.70 o 
   1   8   6     1232.76     1053.21     91.80 o 
   2   8   6     3718.28     3971.28    180.82 o 
   3   8   6      439.49      415.50     77.06 o 
   4   8   6      761.37      758.43    114.52 o 
   5   8   6     2279.44     2331.73    173.70 o 
   6   8   6     1379.28     1532.21    189.78 o 
   7   8   6     1338.96     1272.70     75.48 o 
   8   8   6     1470.38     1662.55    143.41 o 
   9   8   6      453.84      577.01     81.81 o 
  10   8   6     3612.30     3884.08    169.48 o 
  11   8   6      183.28      189.50     69.98 o 
  12   8   6      319.29      404.00     99.03 o 
  13   8   6        0.33       -4.40     93.63 o 
  14   8   6       20.39      -93.92     93.92 o 
  15   8   6       11.19      183.98    110.77 o 
  16   8   6      376.21      501.06    127.60 o 
   1   9   6      123.35      105.34     59.92 o 
   2   9   6     1210.06      906.43     95.37 o 
   3   9   6     2582.59     2562.54    146.42 o 
   4   9   6      387.94      354.93     83.02 o 
   5   9   6     1062.64     1164.75    264.95 o 
   6   9   6      622.40      464.04    122.28 o 
   7   9   6       14.93       52.22     46.27 o 
   8   9   6      167.00      148.56     53.99 o 
   9   9   6      241.95      298.97     66.98 o 
  10   9   6      231.42      148.13     67.14 o 
  11   9   6       33.46       32.85     67.87 o 
  12   9   6      140.42      156.82     94.38 o 
  13   9   6      355.98      395.58    110.14 o 
  14   9   6      418.33      362.29    168.78 o 
  15   9   6      621.89      713.49    134.92 o 
   0  10   6    10251.00    10411.91    459.38 o 
   1  10   6      428.08      343.02     71.55 o 
   2  10   6       12.56      -13.98     72.11 o 
   3  10   6      613.13      497.63     91.47 o 
   4  10   6     1502.98     1489.22    121.41 o 
   5  10   6       96.30       82.34    101.25 o 
   6  10   6     1402.09     1191.17    224.82 o 
   7  10   6       42.69      107.71     90.28 o 
   8  10   6      262.00      395.30    130.70 o 
   9  10   6      147.79      169.18     65.09 o 
  10  10   6       37.48      -38.14    103.00 o 
  11  10   6      480.82      641.28    113.37 o 
  12  10   6      812.17     1083.23    246.48 o 
  13  10   6      476.66      363.53    121.65 o 
  14  10   6      129.51      190.97    115.27 o 
   1  11   6       98.99      147.86     69.56 o 
   2  11   6        1.86      -31.77     81.63 o 
   3  11   6       15.69        1.67     80.36 o 
   4  11   6      504.67      418.26     92.32 o 
   5  11   6     1766.26     2096.65    242.02 o 
   6  11   6      277.17       44.58    138.84 o 
   7  11   6      830.75      920.95    184.70 o 
   8  11   6      642.46      555.50    111.09 o 
   9  11   6      619.21      516.17    115.91 o 
  10  11   6       56.69       50.22    135.02 o 
  11  11   6      137.66       84.20     92.10 o 
  12  11   6        7.20      -10.65    164.32 o 
  13  11   6      383.76      585.56    122.42 o 
  14  11   6       28.31     -118.46    118.46 o 
   0  12   6      142.75       92.20    111.02 o 
   1  12   6      565.98      643.88    121.34 o 
   2  12   6     1189.42     1155.50    117.45 o 
   3  12   6        1.91       75.90    105.28 o 
   4  12   6      396.14      292.38    114.01 o 
   5  12   6      572.10      389.78    174.51 o 
   6  12   6     1116.33     1154.05    199.98 o 
   7  12   6      443.29      389.78    166.87 o 
   8  12   6     1589.16     2049.52    263.67 o 
   9  12   6        8.38      -89.20     89.20 o 
  10  12   6     1147.87     1492.88    245.84 o 
  11  12   6       65.29      169.41    177.06 o 
  12  12   6      128.24     -160.50    160.50 o 
  13  12   6       23.75       25.48    183.42 o 
   1  13   6      398.97      430.49    120.69 o 
   2  13   6     1012.49      992.97    159.56 o 
   3  13   6     1385.01     1602.94    166.99 o 
   4  13   6       19.59      114.40    200.62 o 
   5  13   6       37.95       34.39    165.59 o 
   6  13   6       16.09      -68.78    152.85 o 
   7  13   6        3.42       81.52    173.23 o 
   8  13   6       16.71      -49.68    156.68 o 
   9  13   6       53.93      -48.40    157.95 o 
  10  13   6      323.31      331.18    189.79 o 
  11  13   6       81.94       10.19    189.79 o 
   0  14   6     1804.66     1895.39    257.30 o 
   1  14   6      169.00      167.12    200.62 o 
   2  14   6      297.03      240.40    129.62 o 
   3  14   6        1.52      -84.21    110.31 o 
   4  14   6      650.61      669.71    157.31 o 
   5  14   6      615.46      678.93    197.44 o 
   6  14   6      503.58      639.44    196.16 o 
   7  14   6        5.35      -96.81    175.78 o 
   8  14   6       47.41       24.20    170.69 o 
   9  14   6        2.11     -161.77    161.77 o 
  10  14   6       22.45      110.82    197.44 o 
   1  15   6       16.46        7.38    145.85 o 
   2  15   6      270.06      242.66    143.30 o 
   3  15   6      717.73      646.37    142.76 o 
   4  15   6     1246.64     1042.46    163.00 o 
   5  15   6      643.53      602.50    217.82 o 
   6  15   6       59.30      182.15    185.97 o 
   7  15   6       25.60     -175.78    188.52 o 
   8  15   6      320.87      257.30    203.81 o 
   0  16   6      453.18      357.93    193.62 o 
   1  16   6       10.16      165.59    133.30 o 
   2  16   6      167.76      172.23    208.26 o 
   3  16   6        0.52      -74.45    126.09 o 
   4  16   6      302.58       27.39    161.13 o 
   5  16   6       27.68      147.76    185.97 o 
   6  16   6      205.39      -42.03    188.52 o 
   1  17   6       42.68       63.51    140.01 o 
   2  17   6       45.85     -131.84    131.84 o 
   3  17   6      469.56      575.09    164.80 o 
   1   1   7     4157.51     4017.70     92.91 o 
   2   1   7      675.93      706.35     39.04 o 
   3   1   7     2599.32     2586.53    117.88 o 
   4   1   7       32.86       15.26     41.73 o 
   5   1   7     1090.48      994.79     63.69 o 
   6   1   7      132.83       -4.94     41.03 o 
   7   1   7     1474.15     1487.76     74.00 o 
   8   1   7      123.90      148.76     51.36 o 
   9   1   7     1629.23     1592.25     79.41 o 
  10   1   7      127.00       96.82     51.52 o 
  11   1   7      626.87      522.59     67.47 o 
  12   1   7        5.93       51.23     50.25 o 
  13   1   7      425.13      578.34     88.37 o 
  14   1   7       53.78      -67.37     98.13 o 
  15   1   7      180.50      231.46    201.26 o 
  16   1   7       20.54       56.21    113.94 o 
   0   2   7       38.55       55.83     88.52 o 
   1   2   7      143.12      170.93     38.16 o 
   2   2   7      529.31      471.44     51.07 o 
   3   2   7      120.08      134.22     44.04 o 
   4   2   7     1169.20     1178.78     52.94 o 
   5   2   7       91.72      116.51     35.70 o 
   6   2   7        3.29       42.15     35.88 o 
   7   2   7      803.14      777.70     52.35 o 
   8   2   7       16.97       73.46     44.80 o 
   9   2   7       11.02      -22.73     54.24 o 
  10   2   7       88.84      123.97     52.04 o 
  11   2   7      111.00       55.03     69.40 o 
  12   2   7      749.26      919.19    106.06 o 
  13   2   7      148.25      258.49     63.74 o 
  14   2   7       74.16        1.63    114.00 o 
  15   2   7        2.88     -126.74    126.74 o 
  16   2   7        1.34      -93.87    261.76 o 
   1   3   7      536.61      522.98     61.22 o 
   2   3   7      180.98      115.88     39.48 o 
   3   3   7     7732.18     7542.00    209.26 o 
   4   3   7     1154.85     1210.64     70.47 o 
   5   3   7     1618.26     1526.99     78.90 o 
   6   3   7       14.11       83.81     34.59 o 
   7   3   7     1506.44     1540.90     64.30 o 
   8   3   7      971.86     1024.77     81.56 o 
   9   3   7     3269.10     3279.63    117.85 o 
  10   3   7        5.87       -4.70     49.75 o 
  11   3   7       84.81       16.65     53.48 o 
  12   3   7       84.03       72.01     56.19 o 
  13   3   7      621.19      698.44     81.56 o 
  14   3   7       83.06        7.08    107.92 o 
  15   3   7      386.68      419.48    165.59 o 
  16   3   7       44.92       77.91    113.04 o 
   0   4   7      829.29      760.25     75.05 o 
   1   4   7      424.99      364.67     44.89 o 
   2   4   7      752.65      682.65     82.68 o 
   3   4   7      417.98      390.56     53.41 o 
   4   4   7     1473.83     1587.90     80.07 o 
   5   4   7      529.34      496.01     52.67 o 
   6   4   7      553.12      461.42     58.58 o 
   7   4   7      392.53      335.71     43.82 o 
   8   4   7      166.55      207.66     44.66 o 
   9   4   7       14.01      -13.91     43.68 o 
  10   4   7       23.56      -20.27     49.14 o 
  11   4   7      188.66      198.02     56.54 o 
  12   4   7      253.69      185.40     78.87 o 
  13   4   7      305.92      346.40     97.32 o 
  14   4   7      265.17      276.56    102.49 o 
  15   4   7        9.17       94.26    143.94 o 
  16   4   7       18.21      -55.50    110.20 o 
   1   5   7     4606.59     4518.94    166.12 o 
   2   5   7      719.51      729.36     58.99 o 
   3   5   7     3866.79     4139.34    160.32 o 
   4   5   7      811.56      691.87     63.50 o 
   5   5   7     1474.20     1255.27     78.29 o 
   6   5   7      320.69      299.09     57.20 o 
   7   5   7      766.20      996.10     95.99 o 
   8   5   7      407.86      323.79     72.54 o 
   9   5   7       41.44       25.00     45.40 o 
  10   5   7      159.31       32.32     48.83 o 
  11   5   7      659.20      645.81     75.41 o 
  12   5   7      505.99      581.81     83.61 o 
  13   5   7       39.48      172.09     93.03 o 
  14   5   7      256.52      100.81     99.78 o 
  15   5   7       96.58       36.94    141.39 o 
   0   6   7      463.43      350.31     83.75 o 
   1   6   7       80.28       56.19     47.31 o 
   2   6   7      133.38      200.83     67.60 o 
   3   6   7     1331.88     1378.99     86.71 o 
   4   6   7     1068.28     1273.27     89.02 o 
   5   6   7       12.12      -10.19     57.96 o 
   6   6   7     1485.42     1484.18     96.16 o 
   7   6   7      307.17      348.96     71.70 o 
   8   6   7        3.79      -61.42     61.42 o 
   9   6   7      301.09      256.31     71.15 o 
  10   6   7       94.69       37.20     63.57 o 
  11   6   7       73.40      -38.57     66.20 o 
  12   6   7     1032.03     1001.87    117.19 o 
  13   6   7      137.64      174.51    118.46 o 
  14   6   7      122.38      284.90    137.57 o 
  15   6   7        0.06      -75.15    131.20 o 
   1   7   7        2.44      -95.55     95.55 o 
   2   7   7      150.73      -29.09     60.92 o 
   3   7   7     4754.41     4741.00    175.78 o 
   4   7   7      515.74      463.01     82.15 o 
   5   7   7       83.33      125.14     73.68 o 
   6   7   7      616.01      561.57    110.82 o 
   7   7   7       31.55      -17.73     71.23 o 
   8   7   7      538.03      425.15     91.44 o 
   9   7   7     6497.48     6783.46    324.19 o 
  10   7   7        4.85      -32.78     90.25 o 
  11   7   7        0.41       29.82     66.50 o 
  12   7   7      269.14      457.29    121.01 o 
  13   7   7      281.38      375.77    126.10 o 
  14   7   7       54.40      -85.34    126.10 o 
  15   7   7      529.94      411.43    154.13 o 
   0   8   7      346.65      392.33    128.65 o 
   1   8   7      227.97      248.90     90.92 o 
   2   8   7      934.43     1019.34    100.63 o 
   3   8   7      339.59      237.81     65.06 o 
   4   8   7     1593.94     1788.49    108.76 o 
   5   8   7        0.59      -58.95     73.23 o 
   6   8   7       55.66      -43.12     72.53 o 
   7   8   7        2.81       53.25     88.68 o 
   8   8   7     1431.23     1468.35    432.45 o 
   9   8   7      128.65       60.12     92.30 o 
  10   8   7       67.17       30.00     98.24 o 
  11   8   7       26.05      141.76     99.30 o 
  12   8   7       76.53      146.49    171.96 o 
   1   9   7     1884.60     1951.60    129.75 o 
   2   9   7      114.61      143.69     79.36 o 
   3   9   7     1113.83     1049.02    104.94 o 
   4   9   7       22.21      -69.54     69.54 o 
   5   9   7      603.30      554.20    108.44 o 
   6   9   7       65.15      195.88     96.36 o 
   7   9   7     3090.74     2774.18    188.57 o 
   8   9   7       74.41       24.08     91.54 o 
   9   9   7       14.82       60.73     94.88 o 
  10   9   7      109.37       50.05     96.94 o 
  11   9   7      261.27      310.80    180.88 o 
  12   9   7       53.55       40.76    166.87 o 
  13   9   7      254.79       62.42    173.23 o 
   0  10   7     1868.54     1733.49    160.47 o 
   1  10   7       11.86      -56.28     98.16 o 
   2  10   7        2.18      -92.30     92.30 o 
   3  10   7       35.59      -29.45     96.06 o 
   4  10   7      212.30       22.25    140.75 o 
   5  10   7      115.02      103.90     96.06 o 
   6  10   7     1153.15     1198.73    170.05 o 
   7  10   7      128.73       24.33     97.03 o 
   8  10   7      355.00      194.63    127.38 o 
   9  10   7       82.72      143.10    103.66 o 
  10  10   7       32.81       96.17    104.21 o 
  11  10   7        0.63       14.01    170.69 o 
  12  10   7      512.03      556.64    210.17 o 
  13  10   7       18.21      127.38    201.26 o 
   1  11   7        1.90      115.94    111.17 o 
   2  11   7        0.21      -60.53    105.34 o 
   3  11   7     4143.33     4376.02    294.88 o 
   4  11   7       17.92      -99.99     99.99 o 
   5  11   7        4.17       53.50    143.94 o 
   6  11   7       17.89      -15.04     95.92 o 
   7  11   7        6.72       53.73    101.59 o 
   8  11   7        2.55       31.84    100.29 o 
   9  11   7     1365.48     1340.47    151.49 o 
  10  11   7       19.58       40.76    182.15 o 
  11  11   7        0.35        2.55    174.51 o 
  12  11   7       42.56      170.69    187.25 o 
   0  12   7       45.00      -71.33    150.31 o 
   1  12   7      104.18       14.40    113.32 o 
   2  12   7     1048.04     1046.85    147.51 o 
   3  12   7        5.94       98.80    284.05 o 
   4  12   7     1344.73     1304.89    154.45 o 
   5  12   7      124.16      225.46    178.33 o 
   6  12   7        8.75      187.25    175.78 o 
   7  12   7      114.72      227.28    246.48 o 
   8  12   7     1043.23      990.55    138.64 o 
   9  12   7       46.77      143.03    110.05 o 
  10  12   7      286.04      343.92    191.07 o 
  11  12   7        5.34      -75.15    188.52 o 
   1  13   7     1490.75     1377.85    164.47 o 
   2  13   7      165.41      222.75    215.91 o 
   3  13   7       26.86       29.62    117.83 o 
   4  13   7        2.30      -66.61    134.38 o 
   5  13   7     1581.82     1686.49    250.94 o 
   6  13   7       17.69       85.34    171.96 o 
   7  13   7     1041.87     1113.29    224.19 o 
   8  13   7      116.74      180.51    251.57 o 
   9  13   7       49.66      271.32    189.79 o 
   0  14   7     2811.90     3248.15    341.37 o 
   1  14   7      103.31       62.53    128.23 o 
   2  14   7        2.93      149.67    130.60 o 
   3  14   7       50.28      -43.61    223.55 o 
   4  14   7       63.67      197.03    128.76 o 
   5  14   7        2.44      -19.11    175.78 o 
   6  14   7     1133.07     1303.08    254.76 o 
   7  14   7        7.96       73.88    185.97 o 
   8  14   7       18.60     -110.82    187.25 o 
   1  15   7       33.02      175.55    138.63 o 
   2  15   7       50.65     -127.67    127.67 o 
   3  15   7     1722.92     2097.26    215.27 o 
   4  15   7       15.56       43.68    134.63 o 
   5  15   7        8.18      452.19    219.09 o 
   0   0   8      392.48      579.57    142.66 o 
   1   0   8       59.93       19.86    171.32 o 
   2   0   8     5147.33     4867.73    382.14 o 
   3   0   8      110.63      116.87     86.24 o 
   4   0   8     5067.83     5463.55    275.50 o 
   5   0   8      248.85       90.42     87.65 o 
   6   0   8      607.50      456.36    122.28 o 
   7   0   8      774.76      938.37    179.60 o 
   8   0   8     1526.90     1561.95    108.27 o 
   9   0   8      206.57      150.69     73.31 o 
  10   0   8      956.63     1010.69    141.55 o 
  11   0   8      737.49      884.96     96.59 o 
  12   0   8       15.12     -112.73    112.73 o 
  13   0   8       53.91      124.83    143.94 o 
  14   0   8      853.83     1201.18    202.53 o 
  15   0   8       16.87      179.60    173.23 o 
   1   1   8      664.23      722.98     74.42 o 
   2   1   8      456.31      263.69     64.86 o 
   3   1   8     1173.59     1156.75     88.80 o 
   4   1   8       63.85      -55.10     59.54 o 
   5   1   8     1183.60     1218.66     68.76 o 
   6   1   8      348.68      384.51     53.27 o 
   7   1   8     1342.99     1364.75     77.80 o 
   8   1   8      145.49      111.77     54.18 o 
   9   1   8      543.52      663.78     66.61 o 
  10   1   8       21.31       35.79     56.53 o 
  11   1   8        1.77       66.18     57.76 o 
  12   1   8      389.65      407.45     67.11 o 
  13   1   8       22.05      174.86    174.51 o 
  14   1   8        2.23      -20.71    107.98 o 
   0   2   8     5497.72     5256.23    357.93 o 
   1   2   8     1313.53     1080.94     84.66 o 
   2   2   8       11.43       14.97     58.48 o 
   3   2   8      267.88      185.21     63.74 o 
   4   2   8        5.18      -57.90     57.90 o 
   5   2   8       51.56      102.75     63.15 o 
   6   2   8     3899.41     4187.84    137.37 o 
   7   2   8      248.80      244.11     50.05 o 
   8   2   8       11.67      -57.17     57.17 o 
   9   2   8       25.69       16.07     52.39 o 
  10   2   8       13.62        0.78     59.85 o 
  11   2   8       12.40       25.28     62.92 o 
  12   2   8     1812.61     1924.82    108.50 o 
  13   2   8      173.91      198.82     73.21 o 
  14   2   8       58.84       89.57    110.20 o 
   1   3   8      684.42      840.89     78.65 o 
   2   3   8      584.50      459.26     69.44 o 
   3   3   8      142.95       47.72     88.80 o 
   4   3   8        2.72      -41.61     59.10 o 
   5   3   8      894.91      687.30     77.66 o 
   6   3   8       12.18      -60.91     60.91 o 
   7   3   8      866.62      970.45     87.51 o 
   8   3   8      211.47       66.16     75.73 o 
   9   3   8      572.28      759.27     74.09 o 
  10   3   8        6.64       11.62     64.03 o 
  11   3   8       31.07      -35.92     61.38 o 
  12   3   8      223.06      115.51    123.19 o 
  13   3   8      104.70      169.63     99.77 o 
  14   3   8        6.20      -40.05     99.77 o 
   0   4   8     1238.85     1292.75    129.55 o 
   1   4   8       70.55      113.57     61.05 o 
   2   4   8     3812.82     3363.64    166.14 o 
   3   4   8        1.27       16.67     60.80 o 
   4   4   8     2170.82     2340.94    119.20 o 
   5   4   8      469.12      513.54     74.32 o 
   6   4   8      535.27      414.91     86.85 o 
   7   4   8     1033.49      991.97    100.26 o 
   8   4   8     2154.30     1832.86    136.58 o 
   9   4   8       55.28       84.71     78.55 o 
  10   4   8     1628.31     1830.95    127.34 o 
  11   4   8       50.78       71.11     83.51 o 
  12   4   8        8.52        3.80    102.57 o 
  13   4   8        0.73     -147.76    147.76 o 
   1   5   8      236.91      232.42     65.72 o 
   2   5   8       16.22      -58.12     58.12 o 
   3   5   8     1602.04     1422.08     95.60 o 
   4   5   8       86.55       41.64     72.24 o 
   5   5   8      117.48      -10.25     71.33 o 
   6   5   8       17.32      107.82     75.24 o 
   7   5   8      433.81      569.54    101.82 o 
   8   5   8       12.63       13.30     77.69 o 
   9   5   8     1999.56     1876.64    129.68 o 
  10   5   8       14.63       67.09    134.30 o 
  11   5   8      107.27       29.52     90.92 o 
  12   5   8        6.69      -93.22    102.10 o 
  13   5   8      119.75      177.06    166.87 o 
   0   6   8     4635.95     4557.60    349.02 o 
   1   6   8      190.91      149.81     73.84 o 
   2   6   8        3.88      -53.49     68.29 o 
   3   6   8       23.36      -39.28     69.72 o 
   4   6   8       21.84      -29.43     70.59 o 
   5   6   8       90.98      177.01     78.42 o 
   6   6   8     2311.72     2116.51    144.89 o 
   7   6   8       60.64       40.87     77.91 o 
   8   6   8       61.23      119.89     81.95 o 
   9   6   8       79.30       34.51    101.87 o 
  10   6   8       36.76      186.52    108.44 o 
  11   6   8       29.12      107.69    106.82 o 
  12   6   8      828.24      704.40    192.34 o 
  13   6   8       11.26     -117.19    161.77 o 
   1   7   8      859.30      752.07    115.19 o 
   2   7   8       42.02       44.15     87.35 o 
   3   7   8       76.77       29.48     92.16 o 
   4   7   8       72.19        8.28     92.77 o 
   5   7   8      175.21      191.81     97.72 o 
   6   7   8        2.05       10.69     96.75 o 
   7   7   8      115.98       73.98    101.77 o 
   8   7   8      115.63      244.76    107.17 o 
   9   7   8        0.40     -143.30    143.30 o 
  10   7   8       92.89     -102.75    102.75 o 
  11   7   8      688.59      471.99    235.65 o 
  12   7   8       41.63     -135.02    165.59 o 
  13   7   8      132.43     -168.14    168.14 o 
   0   8   8      433.34      333.73    146.49 o 
   1   8   8      492.50      397.60    112.09 o 
   2   8   8     1330.54     1136.20    131.49 o 
   3   8   8      149.51       81.52    133.75 o 
   4   8   8     2008.80     1890.30    224.19 o 
   5   8   8      198.62      333.73    150.31 o 
   6   8   8      803.29      555.37    156.68 o 
   7   8   8        3.37        6.37    135.02 o 
   8   8   8      446.08      591.04    168.14 o 
   9   8   8       12.35       36.94    138.84 o 
  10   8   8      765.48      769.37    177.06 o 
   1   9   8       34.51      140.12    137.57 o 
   2   9   8       78.46       45.86    135.02 o 
   3   9   8     2723.22     2649.47    268.77 o 
   4   9   8        8.76       91.71    137.57 o 
   5   9   8       14.24      261.13    145.21 o 
   6   9   8       10.41     -135.02    135.02 o 
   7   9   8       77.50        6.37    140.12 o 
   8   9   8      293.33      205.08    152.85 o 
   9   9   8      266.91      229.28    154.13 o 
  10   9   8       36.16      143.94    147.76 o 
   2  10   8        2.27     -133.75    133.75 o 
   3  10   8      170.99      103.18    141.39 o 
   4  10   8       12.70     -128.65    128.65 o 
   5  10   8       28.72      -80.25    133.75 o 
   6  10   8     1047.61     1495.42    211.45 o 
   7  10   8      227.20      526.07    166.87 o 
   8  10   8       76.41      101.90    143.94 o 
   9  10   8      161.62      360.48    161.77 o 
   3  11   8        4.91      -16.56    146.49 o 
   4  11   8      106.65      343.92    156.68 o 
   5  11   8      353.02      561.74    168.14 o 
   6  11   8       38.15      -25.48    141.39 o 
   7  11   8       11.86      199.98    155.40 o 
   8  11   8       26.05      -31.84    138.84 o 
   9  11   8      105.70       35.67    143.94 o 
   4  12   8      557.28      434.36    173.23 o 
   5  12   8      259.90      239.47    160.50 o 
   6  12   8       63.44       42.03    146.49 o 
   7  12   8       18.26      185.97    159.22 o 
   8  12   8      232.29      473.85    173.23 o 
   5  13   8       24.62     -147.76    147.76 o 
   6  13   8       36.47        7.64    152.85 o 
   1   1   9      560.20      390.25    107.92 o 
   2   1   9      222.30      243.59     73.82 o 
   3   1   9      863.88     1045.35     94.50 o 
   4   1   9      354.54      308.80     76.68 o 
   5   1   9      428.55      310.50     79.20 o 
   6   1   9       32.72       22.96     73.28 o 
   7   1   9       54.61       62.70     75.65 o 
   8   1   9      487.44      442.13     85.36 o 
   9   1   9      434.44      376.92     71.34 o 
  10   1   9      146.76       70.02     68.13 o 
  11   1   9       28.23      -48.82     72.33 o 
  12   1   9       40.03       -5.44     89.67 o 
   0   2   9      444.77      330.72    106.71 o 
   1   2   9       35.34       71.63     69.85 o 
   2   2   9       77.95       63.15     70.48 o 
   3   2   9       78.95      130.53     73.05 o 
   4   2   9       21.26       85.94     71.97 o 
   5   2   9       82.37       74.17     72.35 o 
   6   2   9        0.36       90.98     98.52 o 
   7   2   9        1.12       69.56     74.17 o 
   8   2   9      193.29      151.49     78.55 o 
   9   2   9       12.58       53.40     87.50 o 
  10   2   9      117.76       81.61     91.38 o 
  11   2   9        1.59      -66.48     75.52 o 
  12   2   9       13.75      184.10     94.30 o 
   1   3   9       70.81       18.92     96.16 o 
   2   3   9     1941.24     1843.37    113.40 o 
   3   3   9     1462.03     1499.03    106.46 o 
   4   3   9     1093.77     1072.39    127.92 o 
   5   3   9       14.86      -54.02     70.48 o 
   6   3   9      275.41      363.17     80.71 o 
   7   3   9      197.44      323.47     81.41 o 
   8   3   9      281.62      130.30     89.91 o 
   9   3   9      272.32      399.19     98.71 o 
  10   3   9       10.35       31.36     90.50 o 
  11   3   9      102.39      147.00     95.53 o 
  12   3   9       57.15      201.74    123.24 o 
   0   4   9      262.58      143.07    116.55 o 
   1   4   9       18.13      -44.86     69.39 o 
   2   4   9      603.14      616.31     84.50 o 
   3   4   9        4.55       86.36     72.22 o 
   4   4   9       62.08       96.73     73.48 o 
   5   4   9       65.15       51.17     74.00 o 
   6   4   9      106.28      -82.58     82.58 o 
   7   4   9       83.07      159.20     89.32 o 
   8   4   9        3.12      -23.48     92.34 o 
   9   4   9       45.64       45.39     89.94 o 
  10   4   9      288.64       85.86    125.02 o 
  11   4   9      146.88      192.96    121.58 o 
   1   5   9      500.32      659.22     85.44 o 
   2   5   9       23.10       -0.19     70.81 o 
   3   5   9       37.06       59.83     99.83 o 
   4   5   9      343.16      317.61     90.85 o 
   5   5   9      533.84      439.62     97.55 o 
   6   5   9       42.44      -10.77    210.03 o 
   7   5   9      837.54      553.98    115.32 o 
   8   5   9      406.92      330.85     98.01 o 
   9   5   9      264.87       82.74     92.38 o 
  10   5   9      401.89      497.90    104.45 o 
  11   5   9      146.55      117.34    120.65 o 
   0   6   9      704.69      543.91    165.59 o 
   1   6   9      231.81      263.81     88.91 o 
   2   6   9       54.82       38.80     85.73 o 
   3   6   9        2.46      -23.33     82.47 o 
   4   6   9        1.57      -19.53     84.27 o 
   5   6   9        3.36      -70.75     83.58 o 
   6   6   9      132.05       16.40     86.54 o 
   7   6   9       46.93      -22.96    123.99 o 
   8   6   9       16.24     -114.79    126.96 o 
   9   6   9       40.41      121.01    117.09 o 
  10   6   9      239.19      235.28    123.82 o 
   1   7   9      224.96      -31.01     99.67 o 
   2   7   9     1079.32     1020.11    173.87 o 
   3   7   9     1138.29      541.09    292.97 o 
   4   7   9      339.74      323.48    115.30 o 
   5   7   9        1.68      -19.60    106.66 o 
   6   7   9        1.57      -48.63    105.28 o 
   7   7   9       44.57       -4.78    109.84 o 
   8   7   9      130.59       67.84    117.48 o 
   9   7   9      324.65      263.71    124.29 o 
  10   7   9      158.82       50.04    117.16 o 
   0   8   9       16.82      117.19    150.31 o 
   1   8   9       20.25      -57.06    150.31 o 
   2   8   9      334.10      262.01    157.31 o 
   3   8   9       20.36      -24.93    102.67 o 
   4   8   9      112.97      210.52    198.71 o 
   5   8   9        5.03      -11.86    108.07 o 
   6   8   9        5.44     -144.85    231.83 o 
   7   8   9      311.10      212.09    122.92 o 
   8   8   9      119.62      -40.91    114.12 o 
   9   8   9       19.43     -149.03    149.03 o 
   1   9   9      459.27      237.37    113.91 o 
   2   9   9      246.49      -63.98    103.06 o 
   3   9   9       77.36      227.50    115.19 o 
   4   9   9      159.85       41.26    112.13 o 
   5   9   9     1086.02      838.23    139.39 o 
   6   9   9       78.70       73.71    112.58 o 
   7   9   9      636.96      598.68    191.07 o 
   8   9   9      136.32      443.28    178.33 o 
   0  10   9      808.46      757.90    187.25 o 
   1  10   9        8.55      -67.73    104.93 o 
   2  10   9      114.20      157.52    113.87 o 
   3  10   9       62.43       23.50    114.64 o 
   4  10   9       24.79      160.50    164.32 o 
   5  10   9       71.19       38.21    159.22 o 
   6  10   9     1247.17      775.73    197.44 o 
   7  10   9        5.74       57.32    161.77 o 
   0   0  10      132.36      191.07    163.04 o 
   1   0  10      497.27      511.63    128.80 o 
   2   0  10      497.08      415.15    127.89 o 
   3   0  10       17.56      189.34    119.68 o 
   4   0  10      113.43     -112.20    112.20 o 
   5   0  10      305.94      359.87    130.15 o 
   6   0  10        5.81      -50.46    156.04 o 
   7   0  10      290.05      437.45    136.86 o 
   8   0  10      558.94      233.19    130.91 o 
   9   0  10       44.20     -106.99    124.45 o 
   1   1  10       82.44      -13.80     79.27 o 
   2   1  10        5.11       35.78     78.68 o 
   3   1  10      292.77      356.30     88.00 o 
   4   1  10       22.58       -5.66     82.13 o 
   5   1  10      342.59      373.28     91.82 o 
   6   1  10        4.58      128.66     88.12 o 
   7   1  10      526.55      626.90    101.01 o 
   8   1  10       24.46       92.00    105.25 o 
   9   1  10       61.44      126.83     92.78 o 
   0   2  10     1910.28     2072.45    262.40 o 
   1   2  10      657.62      636.13     93.10 o 
   2   2  10       36.38      152.58     82.18 o 
   3   2  10       78.59      116.21     82.73 o 
   4   2  10       59.27      -46.57    126.12 o 
   5   2  10      842.61      941.36    122.08 o 
   6   2  10      654.17      689.08    100.70 o 
   7   2  10      335.95      467.06     96.66 o 
   8   2  10      103.07       56.52     90.26 o 
   9   2  10       11.08       -6.08    117.02 o 
   1   3  10      357.94      407.78     90.27 o 
   2   3  10        4.50       21.58     80.62 o 
   3   3  10      167.42       99.83     86.04 o 
   4   3  10       85.89       85.82     83.66 o 
   5   3  10      853.38      741.19    101.65 o 
   6   3  10        1.63      -16.85     85.68 o 
   7   3  10      378.80      304.87    104.79 o 
   8   3  10        0.14      -50.96     99.74 o 
   0   4  10      397.12      397.04    126.53 o 
   1   4  10      882.53      822.13    100.30 o 
   2   4  10      206.94      184.75     84.94 o 
   3   4  10        1.02      -40.68    114.36 o 
   4   4  10      600.44      656.93     98.25 o 
   5   4  10      111.76      121.03     98.75 o 
   6   4  10       52.76       54.56     97.48 o 
   7   4  10      273.33      344.75    107.37 o 
   8   4  10      103.29      -76.47    120.24 o 
   1   5  10       84.04       -4.11     81.67 o 
   2   5  10       44.28        8.69     82.24 o 
   3   5  10      182.52      168.86    129.27 o 
   4   5  10        8.72       92.30     96.52 o 
   5   5  10      192.72      138.37    101.64 o 
   6   5  10        1.73      -64.30    121.01 o 
   7   5  10       26.46      154.84    156.68 o 
   0   6  10      355.78      336.28    175.78 o 
   1   6  10      266.11      444.61    238.83 o 
   2   6  10       14.64      -83.22    211.45 o 
   3   6  10        0.36       13.61     95.59 o 
   4   6  10       25.42      -61.73    118.44 o 
   5   6  10      422.73      463.36    254.76 o 
   6   6  10      257.26       56.05    126.10 o 
                                                 
